# Supplementary material for: Electronic transfusion consent and blood delivering pattern improve the management of blood bank in China
Source: BMC Health Serv Res. 2022 Apr 26;22:561. doi: 10.1186/s12913-022-07825-6 (PMC9044836; doi:10.1186/s12913-022-07825-6)
Supplement: Supplementary file 4 — Additional file 4. Raw data of blood transport pattern (Excel file). [file 12913_2022_7825_MOESM4_ESM.xls]

## Sheet: 201906-202001
no.	blood type	quantity	unit	application time	preout time	print receipt time	outbound time	receive time at blood bank	nurses receive time at ward	check time	start transfusion time
1	frozen plasma	220	ML	2019-06-01 08:55:16	2019-06-01 12:33:33	2019-06-01 13:06:40	2019-06-01 14:37:02	2019-06-01 14:39:18		2019-06-01 14:43:58	2019-06-01 14:45:33
2	fresh frozen plasma	250	ML	2019-06-01 08:56:42	2019-06-01 12:34:07	2019-06-01 13:06:40	2019-06-01 14:37:02	2019-06-01 14:39:18		2019-06-01 14:44:43	2019-06-01 14:50:35
3	Cryoprecipitate	2	U	2019-06-01 13:04:31	2019-06-01 15:12:50	2019-06-01 15:22:29	2019-06-01 15:32:24	2019-06-01 15:35:02		2019-06-01 15:49:08	2019-06-01 15:49:54
4	Cryoprecipitate	2	U	2019-06-01 13:04:31	2019-06-01 15:12:50	2019-06-01 15:22:29	2019-06-01 15:32:24	2019-06-01 15:35:02		2019-06-01 16:07:35	2019-06-01 16:08:06
5	Cryoprecipitate	2	U	2019-06-01 13:04:31	2019-06-01 15:12:50	2019-06-01 15:22:29	2019-06-01 15:32:24	2019-06-01 15:35:02		2019-06-01 16:30:34	2019-06-01 16:35:18
6	Cryoprecipitate	2	U	2019-06-01 13:04:31	2019-06-01 15:12:50	2019-06-01 15:22:29	2019-06-01 15:32:24	2019-06-01 15:35:02		2019-06-01 17:00:47	2019-06-01 17:05:25
7	Cryoprecipitate	2	U	2019-06-01 13:04:31	2019-06-01 15:12:50	2019-06-01 15:22:29	2019-06-01 15:32:24	2019-06-01 15:35:02		2019-06-01 17:30:27	2019-06-01 17:35:56
8	RBC	2	U	2019-06-01 09:10:56	2019-06-01 14:54:34	2019-06-01 15:37:21	2019-06-01 15:42:13	2019-06-01 15:43:25		2019-06-01 15:50:42	2019-06-01 16:00:09
9	RBC	2	U	2019-06-01 09:30:00	2019-06-01 14:54:58	2019-06-01 15:37:21	2019-06-01 15:42:13	2019-06-01 15:43:25		2019-06-01 15:59:47	2019-06-01 16:00:16
10	RBC	2	U	2019-06-01 09:15:04	2019-06-01 14:56:11	2019-06-01 15:37:21	2019-06-01 15:42:13	2019-06-01 15:43:25		2019-06-01 15:55:15	2019-06-01 16:00:47
11	platelet	8	U	2019-05-30 15:48:42	2019-06-01 16:00:44	2019-06-01 16:08:41	2019-06-01 16:15:17	2019-06-01 16:16:34		2019-06-01 16:25:54	2019-06-01 16:26:30
12	platelet	11	U	2019-05-30 14:24:42	2019-06-01 14:56:40	2019-06-01 16:08:41	2019-06-01 16:15:17	2019-06-01 16:16:34		2019-06-01 16:28:40	2019-06-01 16:35:31
13	platelet	11	U	2019-06-01 09:31:23	2019-06-01 15:29:48	2019-06-01 16:27:03	2019-06-01 16:33:19	2019-06-01 16:34:11		2019-06-01 16:43:11	2019-06-01 16:55:27
14	RBC	1	U	2019-06-01 14:15:33	2019-06-01 16:40:14	2019-06-01 17:08:11	2019-06-01 17:11:31	2019-06-01 17:12:19		2019-06-01 17:25:55	2019-06-01 17:30:35
15	platelet	20	U	2019-05-29 13:23:59	2019-06-01 14:55:23	2019-06-01 16:25:22	2019-06-01 17:25:37	2019-06-01 17:26:13		2019-06-01 17:33:33	2019-06-01 17:43:14
16	RBC	2	U	2019-06-01 10:15:20	2019-06-01 13:33:33	2019-06-01 17:08:43	2019-06-01 17:28:46	2019-06-01 17:29:17		2019-06-01 17:40:37	2019-06-01 17:50:15
17	RBC	1	U	2019-06-01 11:36:33	2019-06-01 15:29:19	2019-06-01 17:44:07	2019-06-01 18:17:02	2019-06-01 18:17:31		2019-06-01 18:37:27	2019-06-01 18:38:35
18	RBC	2	U	2019-06-01 07:48:47	2019-06-01 13:33:10	2019-06-01 14:53:49	2019-06-01 18:44:09	2019-06-01 18:44:59		2019-06-01 18:50:58	2019-06-01 19:00:51
19	RBC	2	U	2019-06-01 14:32:32	2019-06-01 16:52:56	2019-06-01 18:27:02	2019-06-01 18:44:09	2019-06-01 18:44:59		2019-06-01 19:06:55	2019-06-01 19:07:42
20	RBC	1	U	2019-06-01 14:15:33	2019-06-01 16:40:14	2019-06-01 17:15:03	2019-06-01 19:30:35	2019-06-01 19:31:19		2019-06-01 19:35:24	2019-06-01 19:37:02
21	RBC	1	U	2019-06-01 11:36:33	2019-06-01 15:29:19	2019-06-01 19:10:39	2019-06-01 19:30:35	2019-06-01 19:31:19		2019-06-01 19:47:44	2019-06-01 19:48:12
22	RBC	1	U	2019-06-01 11:36:33	2019-06-01 15:29:19	2019-06-01 20:17:34	2019-06-01 20:45:59	2019-06-01 20:46:43		2019-06-01 20:58:51	2019-06-01 20:59:09
23	platelet	15	U	2019-06-01 10:48:43	2019-06-01 18:54:00	2019-06-01 20:14:33	2019-06-01 20:45:59	2019-06-01 20:46:43		2019-06-01 20:55:22	2019-06-01 21:00:58
24	RBC	1.5	U	2019-06-01 11:58:41	2019-06-01 16:53:46	2019-06-01 17:12:10	2019-06-01 21:10:53	2019-06-01 21:11:36		2019-06-01 21:20:55	2019-06-01 21:20:35
25	RBC	1	U	2019-06-01 11:36:33	2019-06-01 15:29:19	2019-06-01 21:29:15	2019-06-01 22:09:49	2019-06-01 22:10:21		2019-06-01 22:23:00	2019-06-01 22:23:15
26	fresh frozen plasma	240	ML	2019-06-01 20:11:38	2019-06-01 21:59:04	2019-06-01 22:05:38	2019-06-01 22:13:14	2019-06-01 22:13:52		2019-06-01 22:29:04	2019-06-01 22:30:34
27	frozen plasma	200	ML	2019-06-01 20:11:38	2019-06-01 21:59:04	2019-06-01 22:14:29	2019-06-02 00:31:03	2019-06-02 00:32:52		2019-06-02 00:37:45	2019-06-02 00:40:26
28	RBC	2	U	2019-06-01 18:51:57	2019-06-01 22:04:49	2019-06-01 22:14:34	2019-06-02 02:34:00	2019-06-02 02:35:14		2019-06-02 02:40:38	2019-06-02 02:45:53
29	RBC	2	U	2019-06-01 18:51:57	2019-06-01 22:04:49	2019-06-01 22:14:32	2019-06-02 07:10:59	2019-06-02 07:11:56		2019-06-02 07:16:45	2019-06-02 07:20:05
30	RBC	2	U	2019-06-02 09:47:17	2019-06-02 14:13:03	2019-06-02 17:26:19	2019-06-02 18:19:38	2019-06-02 18:20:23		2019-06-02 18:30:22	2019-06-02 18:30:47
31	RBC	1.5	U	2019-06-02 08:05:12	2019-06-02 14:13:50	2019-06-02 18:11:45	2019-06-02 18:45:20	2019-06-02 18:46:43		2019-06-02 18:50:58	2019-06-02 19:00:21
32	frozen plasma	210	ML	2019-06-02 09:59:22	2019-06-02 14:11:17	2019-06-02 17:52:28	2019-06-02 18:45:20	2019-06-02 18:46:43		2019-06-02 19:05:47	2019-06-02 19:06:07
33	RBC	2	U	2019-06-02 15:39:00	2019-06-02 20:03:28	2019-06-02 20:05:22	2019-06-02 20:32:54	2019-06-02 20:33:35		2019-06-02 20:50:26	2019-06-02 20:52:26
34	RBC	2	U	2019-06-02 09:58:01	2019-06-02 14:14:11	2019-06-02 20:39:08	2019-06-02 21:08:02	2019-06-02 21:09:07		2019-06-02 21:15:17	2019-06-02 21:15:36
35	RBC	2	U	2019-06-02 15:51:44	2019-06-02 20:49:45	2019-06-02 20:52:50	2019-06-02 21:08:02	2019-06-02 21:09:07		2019-06-02 21:19:38	2019-06-02 21:25:03
36	platelet	20	U	2019-06-02 08:26:41	2019-06-02 20:50:27	2019-06-02 20:50:50	2019-06-02 21:21:32	2019-06-02 21:22:08		2019-06-02 21:27:04	2019-06-02 21:27:26
37	RBC	2	U	2019-06-03 02:50:15	2019-06-03 04:48:17	2019-06-03 05:25:47	2019-06-03 05:44:10	2019-06-03 05:45:33		2019-06-03 05:52:56	2019-06-03 05:53:34
38	RBC	2	U	2019-06-02 22:38:46	2019-06-03 04:47:53	2019-06-03 05:24:54	2019-06-03 05:44:10	2019-06-03 05:45:33		2019-06-03 05:50:58	2019-06-03 05:55:00
39	RBC	1.5	U	2019-06-02 23:30:38	2019-06-03 04:47:33	2019-06-03 05:24:54	2019-06-03 05:44:10	2019-06-03 05:45:33		2019-06-03 05:50:46	2019-06-03 06:00:06
40	frozen plasma	200	ML	2019-06-03 02:51:09	2019-06-03 04:48:38	2019-06-03 05:25:33	2019-06-03 07:14:31	2019-06-03 07:15:11		2019-06-03 07:21:57	2019-06-03 08:36:30
41	frozen plasma	260	ML	2019-06-03 02:51:09	2019-06-03 04:48:38	2019-06-03 05:25:33	2019-06-03 07:14:31	2019-06-03 07:15:11		2019-06-03 07:21:41	2019-06-03 10:10:49
42	frozen plasma	130	ML	2019-06-03 07:56:37	2019-06-03 10:01:37	2019-06-03 10:18:08	2019-06-03 10:23:49	2019-06-03 10:25:38		2019-06-03 10:35:58	2019-06-03 10:30:02
43	frozen plasma	190	ML	2019-06-03 07:49:23	2019-06-03 10:01:17	2019-06-03 10:18:08	2019-06-03 10:23:49	2019-06-03 10:25:38		2019-06-03 10:36:40	2019-06-03 10:40:02
44	frozen plasma	160	ML	2019-06-03 08:33:54	2019-06-03 10:01:10	2019-06-03 10:18:08	2019-06-03 10:23:49	2019-06-03 10:25:38		2019-06-03 10:33:18	2019-06-03 10:40:09
45	frozen plasma	160	ML	2019-06-03 07:53:55	2019-06-03 10:01:26	2019-06-03 10:18:08	2019-06-03 10:23:49	2019-06-03 10:25:38		2019-06-03 10:34:56	2019-06-03 10:50:10
46	frozen plasma	210	ML	2019-06-03 07:52:25	2019-06-03 10:01:22	2019-06-03 10:18:08	2019-06-03 10:23:49	2019-06-03 10:25:38		2019-06-03 10:32:41	2019-06-03 10:50:12
47	frozen plasma	110	ML	2019-06-03 07:53:55	2019-06-03 10:01:26	2019-06-03 10:18:08	2019-06-03 10:23:49	2019-06-03 10:25:38		2019-06-03 10:35:10	2019-06-03 11:35:17
48	fresh frozen plasma	230	ML	2019-06-03 12:16:33	2019-06-03 12:56:45	2019-06-03 13:26:07	2019-06-03 13:27:16	2019-06-03 13:27:35		2019-06-03 13:35:38	2019-06-03 13:36:09
49	platelet	16	U	2019-06-03 02:52:32	2019-06-03 13:34:09	2019-06-03 13:34:35	2019-06-03 13:59:50	2019-06-03 14:00:09		2019-06-03 14:11:04	2019-06-03 14:26:45
50	RBC	2	U	2019-06-03 07:52:15	2019-06-03 13:33:57	2019-06-03 13:34:35	2019-06-03 13:59:50	2019-06-03 14:00:09		2019-06-03 14:12:21	2019-06-03 15:15:53
51	RBC	1.5	U	2019-06-03 07:52:15	2019-06-03 13:33:57	2019-06-03 13:34:35	2019-06-03 13:59:50	2019-06-03 14:00:09		2019-06-03 14:10:06	2019-06-03 16:52:17
52	frozen plasma	260	ML	2019-06-03 08:56:28	2019-06-03 13:16:43	2019-06-03 13:26:23	2019-06-03 14:24:41	2019-06-03 14:25:38		2019-06-03 14:40:59	2019-06-03 14:43:55
53	frozen plasma	240	ML	2019-06-03 10:18:11	2019-06-03 13:17:03	2019-06-03 14:12:43	2019-06-03 15:00:56	2019-06-03 15:04:01		2019-06-03 15:05:00	2019-06-03 15:10:00
54	platelet	17	U	2019-06-02 17:54:11	2019-06-03 13:20:03	2019-06-03 13:42:51	2019-06-03 15:00:56	2019-06-03 15:04:01		2019-06-03 15:05:58	2019-06-03 15:10:35
55	frozen plasma	200	ML	2019-06-03 10:13:17	2019-06-03 13:17:07	2019-06-03 14:12:43	2019-06-03 15:00:56	2019-06-03 15:04:01		2019-06-03 15:10:02	2019-06-03 15:15:18
56	frozen plasma	130	ML	2019-06-03 09:26:26	2019-06-03 13:16:48	2019-06-03 14:12:43	2019-06-03 15:00:56	2019-06-03 15:04:01		2019-06-03 15:05:14	2019-06-03 15:15:42
57	RBC	1	U	2019-05-31 08:33:20	2019-06-03 13:34:25	2019-06-03 14:12:43	2019-06-03 15:00:56	2019-06-03 15:04:01		2019-06-03 15:10:38	2019-06-03 15:15:55
58	RBC	2	U	2019-06-03 10:47:52	2019-06-03 15:06:36	2019-06-03 15:14:16	2019-06-03 15:21:16	2019-06-03 15:21:54		2019-06-03 15:29:03	2019-06-03 15:30:09
59	frozen plasma	170	ML	2019-06-03 08:19:20	2019-06-03 15:06:53	2019-06-03 15:22:23	2019-06-03 15:25:55	2019-06-03 15:26:52		2019-06-03 15:32:04	2019-06-03 15:50:44
60	fresh frozen plasma	190	ML	2019-06-03 08:23:58	2019-06-03 15:06:40	2019-06-03 15:06:51	2019-06-03 15:25:55	2019-06-03 15:27:16		2019-06-03 15:32:39	2019-06-03 15:35:56
61	frozen plasma	180	ML	2019-06-03 07:38:24	2019-06-03 15:06:27	2019-06-03 15:06:51	2019-06-03 15:25:55	2019-06-03 15:27:16		2019-06-03 15:34:00	2019-06-03 15:50:05
62	RBC	1	U	2019-06-03 09:03:35	2019-06-03 15:07:04	2019-06-03 15:18:04	2019-06-03 15:26:26	2019-06-03 15:27:38		2019-06-03 15:50:37	2019-06-03 15:50:15
63	frozen plasma	190	ML	2019-06-03 08:48:49	2019-06-03 15:07:11	2019-06-03 15:09:29	2019-06-03 15:38:00	2019-06-03 15:38:42		2019-06-03 15:43:43	2019-06-03 15:45:19
64	platelet	11	U	2019-06-03 11:04:30	2019-06-03 15:24:16	2019-06-03 15:29:12	2019-06-03 15:39:15	2019-06-03 15:39:51		2019-06-03 15:53:19	2019-06-03 16:05:46
65	frozen plasma	210	ML	2019-06-03 09:22:20	2019-06-03 13:17:12	2019-06-03 15:44:37	2019-06-03 15:53:10	2019-06-03 15:55:56		2019-06-03 15:55:07	2019-06-03 16:00:47
66	RBC	2	U	2019-06-03 10:08:13	2019-06-03 15:06:49	2019-06-03 15:44:37	2019-06-03 15:53:10	2019-06-03 15:55:56		2019-06-03 16:00:42	2019-06-03 16:05:56
67	frozen plasma	140	ML	2019-06-03 09:26:26	2019-06-03 13:16:48	2019-06-03 15:44:37	2019-06-03 15:53:10	2019-06-03 15:55:56		2019-06-03 16:00:06	2019-06-03 16:15:56
68	RBC	2	U	2019-06-03 08:50:33	2019-06-03 15:07:18	2019-06-03 15:45:51	2019-06-03 15:58:42	2019-06-03 16:00:22		2019-06-03 16:20:02	2019-06-03 16:26:26
69	RBC	1.5	U	2019-06-03 10:25:40	2019-06-03 15:06:08	2019-06-03 15:30:29	2019-06-03 15:59:25	2019-06-03 16:00:35		2019-06-03 16:16:06	2019-06-03 16:19:11
70	RBC	2	U	2019-06-03 10:08:37	2019-06-03 15:06:20	2019-06-03 15:51:13	2019-06-03 16:02:34	2019-06-03 16:04:10		2019-06-03 16:15:23	2019-06-03 16:20:45
71	platelet	21	U	2019-06-01 12:54:16	2019-06-03 15:25:20	2019-06-03 15:51:13	2019-06-03 16:02:34	2019-06-03 16:04:10		2019-06-03 16:24:28	2019-06-03 16:25:04
72	platelet	11	U	2019-06-01 09:08:03	2019-06-03 15:09:54	2019-06-03 15:51:13	2019-06-03 16:02:34	2019-06-03 16:04:10		2019-06-03 16:26:04	2019-06-03 16:26:46
73	platelet	16	U	2019-06-02 14:41:25	2019-06-03 15:24:56	2019-06-03 15:51:13	2019-06-03 16:02:34	2019-06-03 16:04:10		2019-06-03 16:23:05	2019-06-03 16:30:30
74	frozen plasma	200	ML	2019-06-03 08:54:18	2019-06-03 13:16:56	2019-06-03 16:05:27	2019-06-03 16:18:37	2019-06-03 16:19:07		2019-06-03 16:25:30	2019-06-03 16:25:58
75	RBC	1	U	2019-05-31 08:33:20	2019-06-03 13:34:25	2019-06-03 16:08:25	2019-06-03 16:23:02	2019-06-03 16:23:26		2019-06-03 16:29:13	2019-06-03 16:35:29
76	RBC	1	U	2019-06-03 12:25:36	2019-06-03 16:19:08	2019-06-03 16:46:05	2019-06-03 16:50:44	2019-06-03 16:51:16		2019-06-03 17:04:39	2019-06-03 17:05:49
77	RBC	1.5	U	2019-06-03 10:01:30	2019-06-03 16:24:13	2019-06-03 16:24:51	2019-06-03 16:51:58	2019-06-03 16:52:32		2019-06-03 17:00:55	2019-06-03 17:15:05
78	RBC	1	U	2019-05-31 08:33:20	2019-06-03 13:34:25	2019-06-03 16:53:29	2019-06-03 17:10:50	2019-06-03 17:16:13		2019-06-03 17:20:17	2019-06-03 17:20:43
79	RBC	2	U	2019-06-02 22:38:46	2019-06-03 15:08:49	2019-06-03 16:55:07	2019-06-03 17:10:50	2019-06-03 17:16:13		2019-06-03 17:39:00	2019-06-03 17:40:00
80	fresh frozen plasma	240	ML	2019-06-03 14:15:07	2019-06-03 16:32:24	2019-06-03 17:08:12	2019-06-03 17:26:38	2019-06-03 17:27:10		2019-06-03 17:35:05	2019-06-03 18:00:00
81	frozen plasma	200	ML	2019-06-03 09:54:52	2019-06-03 15:31:09	2019-06-03 17:04:23	2019-06-03 17:57:46	2019-06-03 17:58:39		2019-06-03 18:02:13	2019-06-03 18:10:18
82	RBC	2	U	2019-06-03 09:43:20	2019-06-03 16:42:44	2019-06-03 17:04:23	2019-06-03 17:57:46	2019-06-03 17:58:39		2019-06-03 18:05:51	2019-06-03 18:10:27
83	RBC	1	U	2019-05-31 08:33:20	2019-06-03 13:34:25	2019-06-03 18:06:28	2019-06-03 18:12:16	2019-06-03 18:13:19		2019-06-03 18:20:06	2019-06-03 18:20:28
84	RBC	2	U	2019-06-03 10:08:13	2019-06-03 15:06:49	2019-06-03 18:06:28	2019-06-03 18:12:16	2019-06-03 18:13:19		2019-06-03 18:18:53	2019-06-03 18:20:29
85	frozen plasma	160	ML	2019-06-03 16:31:30	2019-06-03 17:45:24	2019-06-03 17:48:24	2019-06-03 18:13:00	2019-06-03 18:13:19		2019-06-03 18:20:07	2019-06-03 18:25:46
86	RBC	1.5	U	2019-06-03 15:38:24	2019-06-03 16:57:19	2019-06-03 18:05:13	2019-06-03 18:12:16	2019-06-03 18:13:19		2019-06-03 18:25:43	2019-06-03 18:30:16
87	Cryoprecipitate	2	U	2019-06-03 09:23:10	2019-06-03 17:29:27	2019-06-03 18:31:03	2019-06-03 18:40:47	2019-06-03 18:44:35		2019-06-03 18:59:00	2019-06-03 19:00:00
88	Cryoprecipitate	2	U	2019-06-03 09:23:10	2019-06-03 17:29:27	2019-06-03 18:31:03	2019-06-03 18:40:47	2019-06-03 18:44:35		2019-06-03 18:59:00	2019-06-03 19:00:00
89	Cryoprecipitate	2	U	2019-06-03 09:23:10	2019-06-03 17:29:27	2019-06-03 18:31:03	2019-06-03 18:40:47	2019-06-03 18:44:35		2019-06-03 18:59:00	2019-06-03 19:00:00
90	Cryoprecipitate	2	U	2019-06-03 09:23:10	2019-06-03 17:29:27	2019-06-03 18:31:03	2019-06-03 18:40:47	2019-06-03 18:44:35		2019-06-03 18:59:00	2019-06-03 19:00:00
91	Cryoprecipitate	2	U	2019-06-03 09:23:10	2019-06-03 17:29:27	2019-06-03 18:31:03	2019-06-03 18:40:47	2019-06-03 18:44:35		2019-06-03 18:59:12	2019-06-03 19:00:00
92	Cryoprecipitate	2	U	2019-06-03 09:23:10	2019-06-03 17:29:27	2019-06-03 18:31:03	2019-06-03 18:40:47	2019-06-03 18:44:35		2019-06-03 18:59:21	2019-06-03 19:00:00
93	Cryoprecipitate	2	U	2019-06-03 09:23:10	2019-06-03 17:29:27	2019-06-03 18:31:03	2019-06-03 18:40:47	2019-06-03 18:44:35		2019-06-03 18:59:54	2019-06-03 19:00:00
94	Cryoprecipitate	2	U	2019-06-03 09:23:10	2019-06-03 17:29:27	2019-06-03 18:31:03	2019-06-03 18:40:47	2019-06-03 18:44:35		2019-06-03 18:59:45	2019-06-03 19:00:13
95	RBC	2	U	2019-06-03 12:25:36	2019-06-03 16:19:08	2019-06-03 18:44:02	2019-06-03 19:06:33	2019-06-03 19:07:02		2019-06-03 19:16:51	2019-06-03 19:17:43
96	fresh frozen plasma	290	ML	2019-06-03 17:24:22	2019-06-03 18:41:07	2019-06-03 20:14:26	2019-06-03 20:39:52	2019-06-03 20:41:08		2019-06-03 20:50:10	2019-06-03 20:50:37
97	RBC	2	U	2019-06-03 13:39:04	2019-06-03 20:10:33	2019-06-03 20:14:26	2019-06-03 20:39:52	2019-06-03 20:41:08		2019-06-03 20:59:00	2019-06-03 21:00:00
98	platelet	22	U	2019-06-02 10:14:34	2019-06-03 20:12:09	2019-06-03 20:14:26	2019-06-03 20:39:52	2019-06-03 20:41:08		2019-06-03 20:59:03	2019-06-03 21:00:07
99	RBC	1.5	U	2019-06-03 15:38:24	2019-06-03 16:57:19	2019-06-03 19:42:35	2019-06-03 20:39:52	2019-06-03 20:41:08		2019-06-03 20:55:24	2019-06-03 21:00:56
100	RBC	1.5	U	2019-05-31 14:47:48	2019-06-03 20:10:02	2019-06-03 20:46:45	2019-06-03 21:09:53	2019-06-03 21:11:21		2019-06-03 21:27:58	2019-06-03 21:29:26
101	fresh frozen plasma	130	ML	2019-06-03 16:33:50	2019-06-03 17:45:44	2019-06-03 18:29:09	2019-06-03 21:09:53	2019-06-03 21:11:21		2019-06-03 21:30:19	2019-06-03 21:30:47
102	platelet	22	U	2019-05-31 14:08:44	2019-06-03 20:11:34	2019-06-03 20:46:45	2019-06-03 21:09:53	2019-06-03 21:11:21		2019-06-03 21:30:29	2019-06-03 21:31:13
103	RBC	1.5	U	2019-06-03 14:39:49	2019-06-03 16:44:03	2019-06-03 20:16:03	2019-06-03 21:09:53	2019-06-03 21:11:21		2019-06-03 21:23:38	2019-06-03 21:35:14
104	RBC	1.5	U	2019-05-31 14:47:48	2019-06-03 20:10:02	2019-06-03 20:46:45	2019-06-03 21:09:53	2019-06-03 21:11:21		2019-06-03 21:29:55	2019-06-04 00:05:42
105	RBC	2	U	2019-06-03 17:00:54	2019-06-03 20:03:36	2019-06-03 20:53:45	2019-06-03 21:38:05	2019-06-03 21:38:50		2019-06-03 23:18:46	2019-06-03 23:20:11
106	RBC	2	U	2019-06-03 16:28:51	2019-06-03 19:22:12	2019-06-03 21:22:28	2019-06-03 21:58:29	2019-06-03 21:59:16		2019-06-03 22:05:10	2019-06-03 22:10:33
107	frozen plasma	290	ML	2019-06-03 17:24:22	2019-06-03 18:41:07	2019-06-03 21:22:28	2019-06-03 21:58:29	2019-06-03 21:59:16		2019-06-03 22:15:15	2019-06-03 22:20:38
108	frozen plasma	120	ML	2019-06-03 08:41:32	2019-06-03 17:02:30	2019-06-04 01:50:01	2019-06-04 01:58:43	2019-06-04 01:59:29		2019-06-04 02:06:38	2019-06-04 02:10:57
109	fresh frozen plasma	210	ML	2019-06-03 22:21:30	2019-06-04 02:35:47	2019-06-04 02:36:36	2019-06-04 03:04:18	2019-06-04 03:05:03		2019-06-04 03:12:52	2019-06-04 03:13:01
110	frozen plasma	210	ML	2019-06-03 22:20:21	2019-06-04 02:35:40	2019-06-04 02:36:36	2019-06-04 03:04:18	2019-06-04 03:05:03		2019-06-04 03:12:17	2019-06-04 03:15:51
111	frozen plasma	170	ML	2019-06-03 16:51:31	2019-06-03 17:45:34	2019-06-04 01:50:26	2019-06-04 03:25:10	2019-06-04 03:25:39		2019-06-04 03:27:35	2019-06-04 03:35:55
112	RBC	2	U	2019-06-03 22:22:24	2019-06-04 02:48:27	2019-06-04 03:17:42	2019-06-04 04:51:50	2019-06-04 04:52:42		2019-06-04 04:55:03	2019-06-04 05:00:05
113	fresh frozen plasma	220	ML	2019-06-03 22:21:30	2019-06-04 02:35:47	2019-06-04 03:17:42	2019-06-04 04:51:50	2019-06-04 04:52:42		2019-06-04 04:55:15	2019-06-04 05:00:31
114	frozen plasma	250	ML	2019-06-03 22:20:21	2019-06-04 02:35:40	2019-06-04 03:17:42	2019-06-04 04:51:50	2019-06-04 04:52:42		2019-06-04 05:04:51	2019-06-04 05:05:12
115	RBC	2	U	2019-06-03 19:40:21	2019-06-03 20:11:06	2019-06-04 01:50:43	2019-06-04 05:05:45	2019-06-04 05:06:21		2019-06-04 05:10:35	2019-06-04 05:15:39
116	RBC	2	U	2019-06-03 22:22:24	2019-06-04 02:48:27	2019-06-04 06:56:30	2019-06-04 07:15:25	2019-06-04 07:15:51		2019-06-04 07:20:06	2019-06-04 07:25:41
117	Cryoprecipitate	2	U	2019-06-04 10:01:55	2019-06-04 10:29:28	2019-06-04 10:30:57	2019-06-04 10:39:32	2019-06-04 10:41:57		2019-06-04 10:55:18	2019-06-04 11:00:22
118	Cryoprecipitate	2	U	2019-06-04 10:01:55	2019-06-04 10:29:28	2019-06-04 10:30:57	2019-06-04 10:39:32	2019-06-04 10:41:57		2019-06-04 10:55:54	2019-06-04 11:00:23
119	Cryoprecipitate	2	U	2019-06-04 10:01:55	2019-06-04 10:29:28	2019-06-04 10:30:57	2019-06-04 10:39:32	2019-06-04 10:41:57		2019-06-04 10:55:44	2019-06-04 11:00:49
120	Cryoprecipitate	2	U	2019-06-04 10:01:55	2019-06-04 10:29:28	2019-06-04 10:30:57	2019-06-04 10:39:32	2019-06-04 10:41:57		2019-06-04 10:55:39	2019-06-04 11:00:54
121	Cryoprecipitate	2	U	2019-06-04 10:01:55	2019-06-04 10:29:28	2019-06-04 10:30:57	2019-06-04 10:39:32	2019-06-04 10:41:57		2019-06-04 10:55:34	2019-06-04 11:00:59
122	RBC	2	U	2019-06-04 10:00:53	2019-06-04 11:11:48	2019-06-04 11:38:25	2019-06-04 11:49:12	2019-06-04 11:50:02		2019-06-04 11:55:07	2019-06-04 12:00:28
123	frozen plasma	230	ML	2019-06-03 09:01:53	2019-06-04 11:27:23	2019-06-04 11:50:54	2019-06-04 11:57:03	2019-06-04 11:59:30		2019-06-04 12:24:59	2019-06-04 12:25:30
124	frozen plasma	230	ML	2019-06-03 14:29:54	2019-06-04 12:29:09	2019-06-04 12:38:37	2019-06-04 12:46:11	2019-06-04 12:47:07		2019-06-04 12:50:20	2019-06-04 12:55:29
125	RBC	1	U	2019-06-03 14:29:54	2019-06-04 12:28:37	2019-06-04 12:38:37	2019-06-04 12:46:11	2019-06-04 12:47:07		2019-06-04 13:30:12	2019-06-04 13:35:10
126	RBC	1	U	2019-06-03 14:29:54	2019-06-04 12:28:37	2019-06-04 12:38:37	2019-06-04 12:46:11	2019-06-04 12:47:07		2019-06-04 14:00:52	2019-06-04 14:00:51
127	RBC	2	U	2019-06-03 14:29:54	2019-06-04 12:28:37	2019-06-04 12:38:37	2019-06-04 12:46:11	2019-06-04 12:47:07		2019-06-04 14:30:53	2019-06-04 14:35:56
128	frozen plasma	200	ML	2019-06-04 10:02:35	2019-06-04 10:49:49	2019-06-04 13:32:48	2019-06-04 13:46:00	2019-06-04 13:46:58		2019-06-04 13:55:38	2019-06-04 14:00:29
129	frozen plasma	200	ML	2019-06-04 10:02:35	2019-06-04 10:49:49	2019-06-04 13:32:48	2019-06-04 13:46:00	2019-06-04 13:46:58		2019-06-04 13:55:10	2019-06-04 14:15:33
130	fresh frozen plasma	200	ML	2019-06-04 10:02:35	2019-06-04 10:49:49	2019-06-04 13:32:48	2019-06-04 13:46:00	2019-06-04 13:46:58		2019-06-04 13:55:50	2019-06-04 14:30:18
131	RBC	2	U	2019-06-04 10:00:53	2019-06-04 11:11:48	2019-06-04 13:32:48	2019-06-04 13:46:00	2019-06-04 13:47:11		2019-06-04 13:55:54	2019-06-04 14:00:24
132	frozen plasma	160	ML	2019-06-04 07:56:35	2019-06-04 14:00:51	2019-06-04 14:05:51	2019-06-04 14:08:58	2019-06-04 14:09:59		2019-06-04 14:21:19	2019-06-04 14:29:35
133	frozen plasma	220	ML	2019-06-04 08:15:53	2019-06-04 14:00:28	2019-06-04 14:05:51	2019-06-04 14:08:58	2019-06-04 14:09:59		2019-06-04 14:24:03	2019-06-04 14:30:33
134	frozen plasma	220	ML	2019-06-04 08:32:13	2019-06-04 14:00:33	2019-06-04 14:05:51	2019-06-04 14:08:58	2019-06-04 14:09:59		2019-06-04 14:23:16	2019-06-04 14:30:53
135	frozen plasma	200	ML	2019-06-04 09:27:57	2019-06-04 14:00:37	2019-06-04 14:16:12	2019-06-04 14:21:36	2019-06-04 14:22:29		2019-06-04 14:40:01	2019-06-04 14:45:32
136	Cryoprecipitate	2	U	2019-06-04 10:24:50	2019-06-04 14:36:31	2019-06-04 14:48:02	2019-06-04 14:58:59	2019-06-04 15:01:35		2019-06-04 15:13:00	2019-06-04 15:15:00
137	Cryoprecipitate	2	U	2019-06-04 10:24:50	2019-06-04 14:36:31	2019-06-04 14:48:02	2019-06-04 14:58:59	2019-06-04 15:01:35		2019-06-04 15:13:00	2019-06-04 15:15:00
138	Cryoprecipitate	2	U	2019-06-04 10:24:50	2019-06-04 14:36:31	2019-06-04 14:48:02	2019-06-04 14:58:59	2019-06-04 15:01:35		2019-06-04 15:13:00	2019-06-04 15:15:00
139	Cryoprecipitate	2	U	2019-06-04 10:24:50	2019-06-04 14:36:31	2019-06-04 14:48:02	2019-06-04 14:58:59	2019-06-04 15:01:35		2019-06-04 15:13:00	2019-06-04 15:15:00
140	frozen plasma	220	ML	2019-06-04 09:17:50	2019-06-04 14:01:02	2019-06-04 14:48:02	2019-06-04 14:58:59	2019-06-04 15:01:35		2019-06-04 15:15:17	2019-06-04 15:18:37
141	frozen plasma	220	ML	2019-06-04 08:25:57	2019-06-04 14:00:47	2019-06-04 14:48:02	2019-06-04 14:58:59	2019-06-04 15:03:43		2019-06-04 15:16:06	2019-06-04 15:20:00
142	RBC	1.5	U	2019-06-04 11:26:49	2019-06-04 14:57:39	2019-06-04 15:16:23	2019-06-04 15:31:38	2019-06-04 15:32:59		2019-06-04 15:43:56	2019-06-04 15:52:14
143	RBC	1.5	U	2019-06-04 11:26:49	2019-06-04 14:57:39	2019-06-04 15:16:23	2019-06-04 15:31:38	2019-06-04 15:32:59		2019-06-04 15:45:12	2019-06-04 17:47:32
144	RBC	2	U	2019-06-04 11:17:56	2019-06-04 15:10:34	2019-06-04 15:16:23	2019-06-04 15:31:38	2019-06-04 15:33:06		2019-06-04 15:42:51	2019-06-04 15:43:10
145	RBC	0.5	U	2019-06-04 09:03:57	2019-06-04 14:56:21	2019-06-04 15:11:34	2019-06-04 15:31:38	2019-06-04 15:33:17		2019-06-04 15:50:19	2019-06-04 15:49:11
146	frozen plasma	210	ML	2019-06-04 09:11:03	2019-06-04 14:00:57	2019-06-04 15:53:33	2019-06-04 16:00:49	2019-06-04 16:01:49		2019-06-04 16:10:00	2019-06-04 16:15:22
147	fresh frozen plasma	210	ML	2019-06-04 07:43:09	2019-06-04 14:00:24	2019-06-04 14:09:05	2019-06-04 16:05:30	2019-06-04 16:05:57		2019-06-04 16:17:17	2019-06-04 16:20:22
148	fresh frozen plasma	110	ML	2019-06-04 09:37:05	2019-06-04 15:51:11	2019-06-04 16:06:31	2019-06-04 16:11:49	2019-06-04 16:12:29		2019-06-04 16:31:52	2019-06-04 16:35:34
149	RBC	1.5	U	2019-06-04 11:50:20	2019-06-04 15:10:49	2019-06-04 16:14:18	2019-06-04 16:18:06	2019-06-04 16:18:34		2019-06-04 16:27:49	2019-06-04 16:30:15
150	frozen plasma	190	ML	2019-06-04 15:24:36	2019-06-04 15:49:02	2019-06-04 16:21:20	2019-06-04 16:31:19	2019-06-04 16:31:56		2019-06-04 16:45:30	2019-06-04 16:50:20
151	RBC	1.5	U	2019-06-04 08:32:01	2019-06-04 15:08:44	2019-06-04 16:21:20	2019-06-04 16:31:19	2019-06-04 16:31:56		2019-06-04 16:50:32	2019-06-04 16:55:53
152	frozen plasma	230	ML	2019-06-04 09:31:24	2019-06-04 14:01:08	2019-06-04 16:31:49	2019-06-04 16:52:42	2019-06-04 16:53:18		2019-06-04 16:56:30	2019-06-04 17:00:08
153	RBC	2	U	2019-06-02 09:43:34	2019-06-04 16:46:12	2019-06-04 16:57:14	2019-06-04 17:34:55	2019-06-04 17:35:31		2019-06-04 17:50:46	2019-06-04 17:50:20
154	frozen plasma	290	ML	2019-06-04 10:19:27	2019-06-04 17:14:29	2019-06-04 17:28:09	2019-06-04 17:35:40	2019-06-04 17:37:56		2019-06-04 17:43:32	2019-06-04 17:45:48
155	frozen plasma	220	ML	2019-06-04 10:19:27	2019-06-04 17:14:29	2019-06-04 17:28:09	2019-06-04 17:35:40	2019-06-04 17:37:56		2019-06-04 17:44:36	2019-06-04 18:10:40
156	RBC	2	U	2019-06-04 14:39:19	2019-06-04 17:09:59	2019-06-04 17:16:51	2019-06-04 17:59:33	2019-06-04 18:00:20		2019-06-04 18:20:59	2019-06-04 18:25:34
157	RBC	2	U	2019-06-04 14:19:13	2019-06-04 16:45:32	2019-06-04 18:10:09	2019-06-04 18:54:51	2019-06-04 18:58:49		2019-06-04 19:25:59	2019-06-04 19:25:10
158	RBC	2	U	2019-06-04 15:53:31	2019-06-04 18:25:38	2019-06-04 19:03:10	2019-06-04 19:45:47	2019-06-04 19:46:27		2019-06-04 20:10:31	2019-06-04 20:41:59
159	RBC	2	U	2019-06-02 12:24:05	2019-06-04 20:09:09	2019-06-04 20:11:06	2019-06-04 20:15:36	2019-06-04 20:16:35		2019-06-04 20:20:25	2019-06-04 20:29:49
160	fresh frozen plasma	190	ML	2019-06-04 16:48:29	2019-06-04 18:22:55	2019-06-04 19:51:32	2019-06-04 20:17:37	2019-06-04 20:18:18		2019-06-04 20:25:22	2019-06-04 20:30:39
161	RBC	2	U	2019-06-04 15:19:14	2019-06-04 20:09:32	2019-06-04 20:19:58	2019-06-04 20:24:04	2019-06-04 20:24:57		2019-06-04 20:32:13	2019-06-04 20:35:48
162	RBC	2	U	2019-06-04 14:10:50	2019-06-04 19:43:48	2019-06-04 19:58:19	2019-06-04 20:28:58	2019-06-04 20:29:31		2019-06-04 20:36:26	2019-06-04 21:00:44
163	platelet	16	U	2019-06-04 11:20:36	2019-06-04 19:47:15	2019-06-04 19:48:42	2019-06-04 20:41:25	2019-06-04 20:45:03		2019-06-04 20:55:08	2019-06-04 21:00:34
164	platelet	16	U	2019-06-02 10:36:51	2019-06-04 19:47:49	2019-06-04 19:50:30	2019-06-04 20:41:25	2019-06-04 20:45:03		2019-06-04 21:00:28	2019-06-04 21:05:44
165	RBC	2	U	2019-06-04 14:19:51	2019-06-04 19:44:10	2019-06-04 19:53:34	2019-06-04 20:41:25	2019-06-04 20:45:03		2019-06-04 21:05:01	2019-06-04 21:10:30
166	RBC	2	U	2019-05-31 14:47:48	2019-06-04 19:42:21	2019-06-04 19:53:34	2019-06-04 20:41:25	2019-06-04 20:45:03		2019-06-04 21:05:39	2019-06-04 21:10:59
167	RBC	1.5	U	2019-06-04 15:21:18	2019-06-04 19:43:22	2019-06-04 19:52:25	2019-06-04 20:48:05	2019-06-04 20:49:21		2019-06-04 20:55:17	2019-06-04 21:10:55
168	RBC	1.5	U	2019-06-04 16:49:48	2019-06-04 19:44:31	2019-06-04 20:21:05	2019-06-04 20:48:05	2019-06-04 20:49:21		2019-06-04 21:20:29	2019-06-04 21:40:13
169	RBC	2	U	2019-06-04 14:39:19	2019-06-04 17:09:59	2019-06-04 17:16:54	2019-06-04 21:18:11	2019-06-04 21:19:01		2019-06-04 21:35:15	2019-06-04 21:40:23
170	RBC	2	U	2019-06-02 12:24:05	2019-06-04 20:09:09	2019-06-04 21:46:40	2019-06-04 21:54:27	2019-06-04 21:56:44		2019-06-04 22:00:33	2019-06-04 22:02:05
171	Cryoprecipitate	2	U	2019-06-04 20:05:27	2019-06-04 21:46:33	2019-06-04 21:59:48	2019-06-04 22:32:36	2019-06-04 22:34:19		2019-06-04 22:42:04	2019-06-04 22:50:54
172	Cryoprecipitate	2	U	2019-06-04 20:05:27	2019-06-04 21:46:33	2019-06-04 21:59:48	2019-06-04 22:32:36	2019-06-04 22:34:19		2019-06-04 22:42:04	2019-06-04 23:11:41
173	Cryoprecipitate	2	U	2019-06-04 20:05:27	2019-06-04 21:46:33	2019-06-04 21:59:48	2019-06-04 22:32:36	2019-06-04 22:34:19		2019-06-04 22:40:04	2019-06-04 23:35:10
174	Cryoprecipitate	2	U	2019-06-04 20:05:27	2019-06-04 21:46:33	2019-06-04 21:59:48	2019-06-04 22:32:36	2019-06-04 22:34:19		2019-06-04 23:42:04	2019-06-04 23:55:14
175	Cryoprecipitate	2	U	2019-06-04 20:05:27	2019-06-04 21:46:33	2019-06-04 21:59:48	2019-06-04 22:32:36	2019-06-04 22:34:19		2019-06-05 00:10:04	2019-06-05 00:18:00
176	Cryoprecipitate	2	U	2019-06-04 20:05:27	2019-06-04 21:46:33	2019-06-04 21:59:16	2019-06-04 22:32:36	2019-06-04 22:34:19		2019-06-05 00:34:05	2019-06-05 00:35:22
177	Cryoprecipitate	2	U	2019-06-04 20:05:27	2019-06-04 21:46:33	2019-06-04 21:59:16	2019-06-04 22:32:36	2019-06-04 22:34:19		2019-06-05 00:54:12	2019-06-05 00:54:25
178	Cryoprecipitate	2	U	2019-06-04 20:05:27	2019-06-04 21:46:33	2019-06-04 21:59:16	2019-06-04 22:32:36	2019-06-04 22:34:19		2019-06-05 01:10:40	2019-06-05 01:12:17
179	Cryoprecipitate	2	U	2019-06-04 20:05:27	2019-06-04 21:46:33	2019-06-04 21:59:16	2019-06-04 22:32:36	2019-06-04 22:34:19		2019-06-05 01:28:42	2019-06-05 01:31:54
180	Cryoprecipitate	2	U	2019-06-04 20:05:27	2019-06-04 21:46:33	2019-06-04 21:59:16	2019-06-04 22:32:36	2019-06-04 22:34:19		2019-06-05 02:04:42	2019-06-05 02:05:24
181	RBC	2	U	2019-06-04 17:07:29	2019-06-04 21:58:17	2019-06-04 22:03:48	2019-06-04 22:32:36	2019-06-04 22:34:29		2019-06-04 22:45:06	2019-06-04 22:50:52
182	RBC	2	U	2019-06-04 18:27:58	2019-06-04 22:21:57	2019-06-04 22:58:42	2019-06-04 23:34:43	2019-06-04 23:35:08		2019-06-04 23:39:09	2019-06-04 23:40:39
183	RBC	2	U	2019-06-04 23:29:19	2019-06-05 02:16:33	2019-06-05 03:12:23	2019-06-05 03:51:40	2019-06-05 03:52:05		2019-06-05 04:04:49	2019-06-05 04:05:21
184	frozen plasma	200	ML	2019-06-05 07:47:11	2019-06-05 09:53:45	2019-06-05 09:56:44	2019-06-05 10:01:42	2019-06-05 10:02:36		2019-06-05 10:15:56	2019-06-05 10:19:01
185	frozen plasma	230	ML	2019-06-05 07:48:47	2019-06-05 09:53:38	2019-06-05 09:56:44	2019-06-05 10:01:42	2019-06-05 10:02:40		2019-06-05 10:15:34	2019-06-05 10:30:26
186	frozen plasma	310	ML	2019-06-05 07:04:38	2019-06-05 09:53:08	2019-06-05 09:56:44	2019-06-05 10:01:42	2019-06-05 10:02:43		2019-06-05 10:15:21	2019-06-05 10:19:45
187	frozen plasma	240	ML	2019-06-05 07:54:21	2019-06-05 09:52:56	2019-06-05 09:56:44	2019-06-05 10:02:43	2019-06-05 10:03:05		2019-06-05 10:15:43	2019-06-05 10:19:06
188	frozen plasma	240	ML	2019-06-05 08:13:44	2019-06-05 09:53:33	2019-06-05 09:56:44	2019-06-05 10:02:43	2019-06-05 10:03:23		2019-06-05 10:15:32	2019-06-05 10:20:16
189	frozen plasma	220	ML	2019-06-05 07:44:41	2019-06-05 09:52:46	2019-06-05 09:56:44	2019-06-05 10:02:43	2019-06-05 10:03:37		2019-06-05 10:15:13	2019-06-05 10:19:03
190	frozen plasma	210	ML	2019-06-05 07:35:02	2019-06-05 09:53:14	2019-06-05 09:56:44	2019-06-05 10:02:43	2019-06-05 10:03:45		2019-06-05 10:15:53	2019-06-05 10:20:33
191	frozen plasma	170	ML	2019-06-05 07:55:37	2019-06-05 09:52:40	2019-06-05 09:56:44	2019-06-05 10:02:43	2019-06-05 10:03:53		2019-06-05 10:15:07	2019-06-05 10:19:31
192	frozen plasma	130	ML	2019-06-05 08:18:38	2019-06-05 09:53:02	2019-06-05 09:57:57	2019-06-05 10:05:02	2019-06-05 10:05:47		2019-06-05 10:36:17	2019-06-05 10:35:54
193	frozen plasma	220	ML	2019-06-05 08:18:40	2019-06-05 09:53:29	2019-06-05 09:55:28	2019-06-05 10:24:11	2019-06-05 10:24:45		2019-06-05 10:40:27	2019-06-05 10:42:37
194	frozen plasma	200	ML	2019-06-05 08:40:01	2019-06-05 13:45:35	2019-06-05 14:22:19	2019-06-05 14:27:26	2019-06-05 14:29:07		2019-06-05 14:35:54	2019-06-05 14:35:53
195	frozen plasma	220	ML	2019-06-05 09:56:52	2019-06-05 13:45:26	2019-06-05 13:46:13	2019-06-05 14:37:28	2019-06-05 14:40:02		2019-06-05 14:54:37	2019-06-05 14:56:10
196	fresh frozen plasma	220	ML	2019-06-04 08:54:16	2019-06-05 14:46:14	2019-06-05 14:46:28	2019-06-05 14:47:00	2019-06-05 14:47:33		2019-06-05 14:55:45	2019-06-05 14:55:04
197	frozen plasma	130	ML	2019-06-04 08:54:16	2019-06-05 14:46:14	2019-06-05 14:46:28	2019-06-05 14:47:00	2019-06-05 14:47:33		2019-06-05 14:55:20	2019-06-05 15:06:35
198	fresh frozen plasma	220	ML	2019-06-04 08:54:16	2019-06-05 14:26:03	2019-06-05 14:39:36	2019-06-05 14:47:00	2019-06-05 14:47:33		2019-06-05 14:55:54	2019-06-05 15:18:14
199	frozen plasma	210	ML	2019-06-05 09:46:36	2019-06-05 13:45:43	2019-06-05 15:05:18	2019-06-05 15:15:24	2019-06-05 15:16:18		2019-06-05 15:30:47	2019-06-05 15:30:34
200	frozen plasma	160	ML	2019-06-05 12:43:11	2019-06-05 14:58:49	2019-06-05 15:07:13	2019-06-05 15:21:04	2019-06-05 15:21:34		2019-06-05 15:26:43	2019-06-05 15:30:16
201	frozen plasma	210	ML	2019-06-05 08:09:08	2019-06-05 14:59:50	2019-06-05 15:11:46	2019-06-05 15:23:14	2019-06-05 15:24:03		2019-06-05 15:38:39	2019-06-05 15:39:03
202	RBC	2	U	2019-06-05 09:10:33	2019-06-05 14:57:32	2019-06-05 15:07:37	2019-06-05 15:23:14	2019-06-05 15:26:05		2019-06-05 15:30:59	2019-06-05 15:31:23
203	frozen plasma	240	ML	2019-06-05 08:24:48	2019-06-05 13:45:52	2019-06-05 14:45:42	2019-06-05 15:26:44	2019-06-05 15:28:01		2019-06-05 15:40:40	2019-06-05 15:45:00
204	Cryoprecipitate	2	U	2019-06-05 08:44:29	2019-06-05 14:56:42	2019-06-05 15:02:49	2019-06-05 15:26:44	2019-06-05 15:28:01		2019-06-05 15:40:37	2019-06-05 15:45:03
205	RBC	2	U	2019-06-05 09:51:15	2019-06-05 14:56:52	2019-06-05 15:02:49	2019-06-05 15:26:44	2019-06-05 15:28:01		2019-06-05 15:45:35	2019-06-05 15:45:12
206	Cryoprecipitate	2	U	2019-06-05 08:44:29	2019-06-05 14:56:42	2019-06-05 15:02:49	2019-06-05 15:26:44	2019-06-05 15:28:01		2019-06-05 15:40:17	2019-06-05 15:45:31
207	frozen plasma	220	ML	2019-06-05 11:04:37	2019-06-05 14:30:04	2019-06-05 14:45:42	2019-06-05 15:26:44	2019-06-05 15:28:01		2019-06-05 15:30:30	2019-06-05 15:45:33
208	Cryoprecipitate	2	U	2019-06-05 08:44:29	2019-06-05 14:56:42	2019-06-05 15:02:49	2019-06-05 15:26:44	2019-06-05 15:28:01		2019-06-05 15:40:54	2019-06-05 15:45:48
209	frozen plasma	240	ML	2019-06-05 08:41:47	2019-06-05 09:53:24	2019-06-05 14:45:42	2019-06-05 15:26:44	2019-06-05 15:28:01		2019-06-05 15:40:02	2019-06-05 15:45:54
210	Cryoprecipitate	2	U	2019-06-05 08:44:29	2019-06-05 14:56:42	2019-06-05 15:02:49	2019-06-05 15:26:44	2019-06-05 15:28:01		2019-06-05 15:40:36	2019-06-05 15:45:56
211	frozen plasma	210	ML	2019-06-05 13:30:18	2019-06-05 14:30:15	2019-06-05 14:46:43	2019-06-05 15:28:05	2019-06-05 15:28:32		2019-06-05 15:43:25	2019-06-05 15:43:49
212	RBC	2	U	2019-06-05 08:50:53	2019-06-05 14:57:44	2019-06-05 15:27:08	2019-06-05 15:41:44	2019-06-05 15:43:04		2019-06-05 15:59:33	2019-06-05 15:59:43
213	platelet	11	U	2019-06-01 16:57:31	2019-06-05 15:00:56	2019-06-05 15:27:08	2019-06-05 15:39:30	2019-06-05 15:43:04		2019-06-05 16:03:09	2019-06-05 16:05:21
214	platelet	11	U	2019-06-04 08:01:29	2019-06-05 14:59:48	2019-06-05 15:27:08	2019-06-05 15:39:30	2019-06-05 15:43:04		2019-06-05 16:04:59	2019-06-05 16:05:22
215	platelet	15	U	2019-06-04 12:02:50	2019-06-05 15:00:39	2019-06-05 15:27:08	2019-06-05 15:39:30	2019-06-05 15:43:04		2019-06-05 16:02:35	2019-06-05 16:05:31
216	platelet	11	U	2019-06-03 11:03:05	2019-06-05 15:00:24	2019-06-05 15:27:08	2019-06-05 15:39:30	2019-06-05 15:43:04		2019-06-05 16:04:17	2019-06-05 16:05:45
217	frozen plasma	260	ML	2019-06-05 10:25:44	2019-06-05 14:30:00	2019-06-05 15:51:09	2019-06-05 15:58:04	2019-06-05 15:58:54		2019-06-05 16:11:48	2019-06-05 16:12:51
218	platelet	16	U	2019-06-04 08:47:24	2019-06-05 15:01:10	2019-06-05 15:51:09	2019-06-05 15:58:04	2019-06-05 15:59:29		2019-06-05 16:10:38	2019-06-05 16:15:30
219	frozen plasma	230	ML	2019-06-05 09:24:55	2019-06-05 13:45:39	2019-06-05 15:45:01	2019-06-05 16:11:46	2019-06-05 16:12:54		2019-06-05 16:25:53	2019-06-05 16:30:10
220	frozen plasma	140	ML	2019-06-04 10:29:24	2019-06-05 16:11:00	2019-06-05 16:23:43	2019-06-05 16:30:01	2019-06-05 16:31:38		2019-06-05 16:35:38	2019-06-05 16:40:57
221	RBC	1.5	U	2019-06-04 23:54:10	2019-06-05 08:09:33	2019-06-05 16:24:55	2019-06-05 16:31:12	2019-06-05 16:31:38		2019-06-05 16:40:49	2019-06-05 16:45:27
222	frozen plasma	190	ML	2019-06-04 10:29:24	2019-06-05 16:11:00	2019-06-05 16:23:43	2019-06-05 16:30:01	2019-06-05 16:31:38		2019-06-05 16:37:30	2019-06-05 17:57:00
223	RBC	1.5	U	2019-06-05 09:24:02	2019-06-05 14:57:19	2019-06-05 17:14:48	2019-06-05 17:34:18	2019-06-05 17:35:25		2019-06-05 18:00:04	2019-06-05 18:01:31
224	RBC	2	U	2019-06-05 09:11:57	2019-06-05 14:57:08	2019-06-05 17:07:46	2019-06-05 17:34:18	2019-06-05 17:35:25		2019-06-05 18:01:05	2019-06-05 18:01:33
225	RBC	2	U	2019-06-05 14:22:33	2019-06-05 16:49:50	2019-06-05 17:12:30	2019-06-05 17:35:39	2019-06-05 17:38:06		2019-06-05 17:55:30	2019-06-05 18:04:17
226	RBC	1.5	U	2019-06-05 09:54:30	2019-06-05 14:59:09	2019-06-05 16:15:49	2019-06-05 18:18:22	2019-06-05 18:19:17		2019-06-05 18:20:19	2019-06-05 18:25:10
227	RBC	2	U	2019-06-05 12:44:07	2019-06-05 16:49:22	2019-06-05 17:48:36	2019-06-05 18:50:42	2019-06-05 18:51:30		2019-06-05 19:04:57	2019-06-05 19:04:57
228	RBC	2	U	2019-06-05 14:34:28	2019-06-05 16:49:33	2019-06-05 17:48:36	2019-06-05 18:50:42	2019-06-05 18:51:30		2019-06-05 19:16:48	2019-06-05 19:20:47
229	frozen plasma	220	ML	2019-06-05 11:11:41	2019-06-05 14:30:09	2019-06-05 18:49:37	2019-06-05 19:31:09	2019-06-05 19:34:20		2019-06-05 19:38:14	2019-06-05 19:40:23
230	RBC	2	U	2019-06-05 09:11:57	2019-06-05 18:41:58	2019-06-05 19:00:58	2019-06-05 19:31:09	2019-06-05 19:34:20		2019-06-05 19:48:03	2019-06-05 19:48:21
231	RBC	2	U	2019-06-05 15:32:14	2019-06-05 19:06:08	2019-06-05 19:08:13	2019-06-05 19:31:09	2019-06-05 19:34:20		2019-06-05 19:50:35	2019-06-05 19:55:54
232	RBC	1.5	U	2019-06-05 15:24:16	2019-06-05 19:06:33	2019-06-05 19:07:48	2019-06-05 19:31:09	2019-06-05 19:34:20		2019-06-05 19:45:00	2019-06-05 20:00:56
233	RBC	1.5	U	2019-06-05 15:24:16	2019-06-05 19:06:33	2019-06-05 19:07:48	2019-06-05 19:31:09	2019-06-05 19:34:20		2019-06-05 19:45:24	2019-06-05 21:45:43
234	fresh frozen plasma	200	ML	2019-06-05 17:14:53	2019-06-05 18:52:25	2019-06-05 19:02:20	2019-06-05 19:37:07	2019-06-05 19:37:59		2019-06-05 19:50:19	2019-06-05 19:55:48
235	RBC	1.5	U	2019-06-05 14:31:30	2019-06-05 16:50:00	2019-06-05 16:54:31	2019-06-05 19:37:07	2019-06-05 19:37:59		2019-06-05 20:20:14	2019-06-05 20:24:09
236	RBC	2	U	2019-06-05 12:39:21	2019-06-05 19:26:07	2019-06-05 19:38:06	2019-06-05 19:55:07	2019-06-05 19:58:02		2019-06-05 20:15:09	2019-06-05 20:20:35
237	RBC	2	U	2019-06-05 12:39:21	2019-06-05 19:26:07	2019-06-05 19:38:06	2019-06-05 19:55:07	2019-06-05 19:58:02		2019-06-05 23:20:30	2019-06-05 20:48:18
238	frozen plasma	230	ML	2019-06-05 12:39:21	2019-06-05 19:17:40	2019-06-05 19:38:06	2019-06-05 19:55:07	2019-06-05 19:58:02		2019-06-05 22:40:05	2019-06-05 22:45:49
239	frozen plasma	230	ML	2019-06-05 12:39:21	2019-06-05 19:17:40	2019-06-05 19:38:06	2019-06-05 19:55:07	2019-06-05 19:58:02		2019-06-05 23:20:59	2019-06-05 23:25:35
240	frozen plasma	240	ML	2019-06-05 12:39:21	2019-06-05 19:46:59	2019-06-05 19:58:27	2019-06-05 19:58:53	2019-06-05 20:01:21		2019-06-05 21:40:18	2019-06-05 21:45:37
241	frozen plasma	210	ML	2019-06-05 12:39:21	2019-06-05 19:46:59	2019-06-05 19:58:27	2019-06-05 19:58:53	2019-06-05 20:01:21		2019-06-06 00:40:36	2019-06-06 00:42:26
242	frozen plasma	210	ML	2019-06-05 12:39:21	2019-06-05 19:46:59	2019-06-05 19:58:27	2019-06-05 19:58:53	2019-06-05 20:01:21		2019-06-06 01:25:44	2019-06-06 01:27:26
243	RBC	2	U	2019-06-05 16:11:17	2019-06-05 19:25:59	2019-06-05 19:30:30	2019-06-05 20:18:54	2019-06-05 20:21:38		2019-06-05 20:25:30	2019-06-05 20:30:04
244	frozen plasma	190	ML	2019-06-05 15:10:26	2019-06-05 18:24:07	2019-06-05 19:38:41	2019-06-05 20:18:54	2019-06-05 20:21:38		2019-06-05 20:30:33	2019-06-05 20:32:58
245	frozen plasma	180	ML	2019-06-04 10:29:24	2019-06-05 19:47:26	2019-06-05 20:22:17	2019-06-05 20:27:08	2019-06-05 20:30:12		2019-06-05 20:42:27	2019-06-05 20:35:11
246	frozen plasma	200	ML	2019-06-04 10:29:24	2019-06-05 19:47:26	2019-06-05 20:22:17	2019-06-05 20:27:08	2019-06-05 20:30:12		2019-06-05 20:15:08	2019-06-05 20:50:31
247	RBC	2	U	2019-06-04 10:29:24	2019-06-05 20:17:57	2019-06-05 20:22:17	2019-06-05 20:27:08	2019-06-05 20:30:12		2019-06-05 20:51:14	2019-06-05 21:03:41
248	RBC	2	U	2019-06-04 10:29:24	2019-06-05 20:17:57	2019-06-05 20:22:17	2019-06-05 20:27:08	2019-06-05 20:30:12		2019-06-05 20:52:39	2019-06-05 21:33:10
249	frozen plasma	220	ML	2019-06-05 19:01:19	2019-06-05 19:33:06	2019-06-05 20:24:41	2019-06-05 21:04:58	2019-06-05 21:07:22		2019-06-05 21:13:45	2019-06-05 21:15:50
250	frozen plasma	200	ML	2019-06-05 09:12:39	2019-06-05 13:45:30	2019-06-05 21:01:22	2019-06-05 21:38:02	2019-06-05 21:38:32		2019-06-05 21:58:53	2019-06-05 21:59:10
251	RBC	2	U	2019-06-05 09:11:57	2019-06-05 23:16:10	2019-06-05 23:32:10	2019-06-06 00:07:41	2019-06-06 00:10:01		2019-06-06 00:16:08	2019-06-06 00:16:27
252	RBC	2	U	2019-06-05 23:31:35	2019-06-06 00:54:24	2019-06-06 01:27:10	2019-06-06 01:44:55	2019-06-06 01:45:33		2019-06-06 01:55:46	2019-06-06 02:00:21
253	frozen plasma	260	ML	2019-06-05 09:11:57	2019-06-05 23:17:38	2019-06-06 01:15:42	2019-06-06 02:44:35	2019-06-06 02:45:45		2019-06-06 02:55:24	2019-06-06 02:57:12
254	frozen plasma	160	ML	2019-06-06 08:12:09	2019-06-06 13:41:14	2019-06-06 13:44:04	2019-06-06 14:10:05	2019-06-06 14:12:14		2019-06-06 14:19:30	2019-06-06 14:21:18
255	frozen plasma	250	ML	2019-06-06 09:24:13	2019-06-06 13:42:08	2019-06-06 13:44:04	2019-06-06 14:10:05	2019-06-06 14:12:14		2019-06-06 14:21:15	2019-06-06 14:23:41
256	frozen plasma	140	ML	2019-06-06 08:00:31	2019-06-06 13:41:08	2019-06-06 13:44:04	2019-06-06 14:10:05	2019-06-06 14:12:14		2019-06-06 14:20:10	2019-06-06 14:23:42
257	frozen plasma	220	ML	2019-06-06 08:14:25	2019-06-06 13:42:03	2019-06-06 13:44:04	2019-06-06 14:10:05	2019-06-06 14:12:14		2019-06-06 14:21:42	2019-06-06 14:23:58
258	frozen plasma	190	ML	2019-06-06 10:25:02	2019-06-06 13:42:18	2019-06-06 14:21:15	2019-06-06 14:39:01	2019-06-06 14:41:21		2019-06-06 14:50:42	2019-06-06 15:00:08
259	frozen plasma	240	ML	2019-06-06 10:47:13	2019-06-06 13:42:48	2019-06-06 14:20:44	2019-06-06 14:39:01	2019-06-06 14:41:21		2019-06-06 14:52:03	2019-06-06 15:00:12
260	frozen plasma	250	ML	2019-06-06 09:47:20	2019-06-06 13:42:37	2019-06-06 14:21:15	2019-06-06 14:39:01	2019-06-06 14:41:21		2019-06-06 14:50:59	2019-06-06 15:00:19
261	frozen plasma	150	ML	2019-06-06 10:21:38	2019-06-06 13:42:31	2019-06-06 14:20:24	2019-06-06 14:39:01	2019-06-06 14:41:21		2019-06-06 14:51:18	2019-06-06 15:00:38
262	frozen plasma	240	ML	2019-06-06 10:39:33	2019-06-06 13:42:42	2019-06-06 14:22:19	2019-06-06 14:39:01	2019-06-06 14:41:21		2019-06-06 14:55:32	2019-06-06 15:00:47
263	frozen plasma	270	ML	2019-06-06 10:35:13	2019-06-06 13:42:24	2019-06-06 14:21:15	2019-06-06 14:39:01	2019-06-06 14:41:21		2019-06-06 14:50:39	2019-06-06 15:00:57
264	RBC	2	U	2019-06-06 13:07:13	2019-06-06 14:27:23	2019-06-06 15:01:27	2019-06-06 15:12:58	2019-06-06 15:13:48		2019-06-06 15:27:13	2019-06-06 15:28:59
265	RBC	2	U	2019-06-06 09:59:58	2019-06-06 14:43:31	2019-06-06 14:46:12	2019-06-06 15:14:30	2019-06-06 15:15:20		2019-06-06 15:19:58	2019-06-06 15:21:13
266	frozen plasma	130	ML	2019-06-06 08:00:31	2019-06-06 13:41:08	2019-06-06 13:44:04	2019-06-06 15:14:30	2019-06-06 15:15:20		2019-06-06 15:19:20	2019-06-06 15:21:40
267	frozen plasma	140	ML	2019-06-06 08:12:09	2019-06-06 13:41:14	2019-06-06 13:44:04	2019-06-06 15:14:30	2019-06-06 15:15:20		2019-06-06 15:20:27	2019-06-06 15:22:43
268	RBC	2	U	2019-06-06 11:21:53	2019-06-06 14:54:56	2019-06-06 15:02:23	2019-06-06 15:15:02	2019-06-06 15:16:04		2019-06-06 16:00:26	2019-06-06 16:05:26
269	frozen plasma	250	ML	2019-06-06 09:41:30	2019-06-06 13:41:37	2019-06-06 15:11:06	2019-06-06 15:22:54	2019-06-06 15:25:01		2019-06-06 15:42:49	2019-06-06 15:43:08
270	RBC	1.5	U	2019-06-06 10:08:18	2019-06-06 14:55:17	2019-06-06 15:11:06	2019-06-06 15:22:54	2019-06-06 15:25:01		2019-06-06 15:44:30	2019-06-06 15:44:50
271	frozen plasma	240	ML	2019-06-06 09:23:13	2019-06-06 13:41:58	2019-06-06 15:11:06	2019-06-06 15:22:54	2019-06-06 15:25:01		2019-06-06 15:50:44	2019-06-06 15:50:44
272	frozen plasma	200	ML	2019-06-06 08:26:13	2019-06-06 13:41:24	2019-06-06 15:14:49	2019-06-06 15:24:21	2019-06-06 15:27:31		2019-06-06 15:40:20	2019-06-06 15:40:34
273	frozen plasma	260	ML	2019-06-06 09:44:45	2019-06-06 13:41:47	2019-06-06 15:14:49	2019-06-06 15:24:21	2019-06-06 15:27:31		2019-06-06 15:35:50	2019-06-06 15:50:21
274	RBC	1.5	U	2019-06-06 08:10:58	2019-06-06 14:55:34	2019-06-06 15:26:20	2019-06-06 15:40:21	2019-06-06 15:40:56		2019-06-06 16:00:58	2019-06-06 16:00:39
275	RBC	1.5	U	2019-06-06 10:48:51	2019-06-06 14:43:56	2019-06-06 15:34:55	2019-06-06 15:41:48	2019-06-06 15:42:20		2019-06-06 15:58:43	2019-06-06 15:59:02
276	RBC	2	U	2019-06-06 11:10:15	2019-06-06 14:44:09	2019-06-06 15:34:55	2019-06-06 15:41:48	2019-06-06 15:42:38		2019-06-06 15:50:54	2019-06-06 15:51:09
277	frozen plasma	220	ML	2019-06-06 09:36:14	2019-06-06 13:42:12	2019-06-06 15:34:55	2019-06-06 15:41:48	2019-06-06 15:42:57		2019-06-06 15:55:34	2019-06-06 16:05:38
278	frozen plasma	250	ML	2019-06-06 10:39:33	2019-06-06 13:42:42	2019-06-06 15:27:47	2019-06-06 15:46:54	2019-06-06 15:48:13		2019-06-06 15:48:15	2019-06-06 15:50:04
279	frozen plasma	150	ML	2019-06-06 10:21:38	2019-06-06 13:42:31	2019-06-06 15:27:47	2019-06-06 15:46:54	2019-06-06 15:48:13		2019-06-06 15:58:13	2019-06-06 16:00:28
280	frozen plasma	150	ML	2019-06-06 10:35:13	2019-06-06 14:34:07	2019-06-06 15:27:47	2019-06-06 15:46:54	2019-06-06 15:48:13		2019-06-06 15:55:56	2019-06-06 16:00:54
281	frozen plasma	280	ML	2019-06-06 10:47:13	2019-06-06 13:42:48	2019-06-06 15:27:47	2019-06-06 15:46:54	2019-06-06 15:48:13		2019-06-06 15:59:38	2019-06-06 16:10:50
282	fresh frozen plasma	280	ML	2019-06-06 07:59:29	2019-06-06 13:41:18	2019-06-06 13:44:04	2019-06-06 15:51:12	2019-06-06 15:52:00		2019-06-06 15:54:54	2019-06-06 15:56:40
283	RBC	2	U	2019-06-06 10:36:06	2019-06-06 11:55:22	2019-06-06 14:13:02	2019-06-06 16:02:17	2019-06-06 16:02:44		2019-06-06 16:16:26	2019-06-06 16:17:11
284	platelet	11	U	2019-06-03 11:26:24	2019-06-06 15:41:20	2019-06-06 15:49:25	2019-06-06 16:05:07	2019-06-06 16:05:29		2019-06-06 16:14:22	2019-06-06 16:20:23
285	RBC	1.5	U	2019-06-06 10:08:18	2019-06-06 14:55:17	2019-06-06 16:11:50	2019-06-06 16:18:23	2019-06-06 16:19:21		2019-06-06 17:54:06	2019-06-06 17:54:28
286	frozen plasma	220	ML	2019-06-06 16:00:09	2019-06-06 16:15:41	2019-06-06 16:26:48	2019-06-06 16:30:57	2019-06-06 16:31:42		2019-06-06 16:36:45	2019-06-06 16:40:05
287	frozen plasma	280	ML	2019-06-06 08:45:11	2019-06-06 13:41:31	2019-06-06 16:40:03	2019-06-06 16:53:36	2019-06-06 16:55:37		2019-06-06 17:05:15	2019-06-05 17:11:29
288	RBC	1	U	2019-06-06 08:10:58	2019-06-06 14:55:34	2019-06-06 17:27:11	2019-06-06 17:36:25	2019-06-06 17:36:58		2019-06-06 17:46:05	2019-06-06 17:56:56
289	frozen plasma	150	ML	2019-06-06 09:52:09	2019-06-06 16:06:49	2019-06-06 17:54:07	2019-06-06 18:08:44	2019-06-06 18:09:23		2019-06-06 18:10:57	2019-06-06 18:20:42
290	RBC	2	U	2019-06-03 09:14:56	2019-06-06 17:05:15	2019-06-06 17:16:25	2019-06-06 18:37:42	2019-06-06 18:38:36		2019-06-06 18:57:21	2019-06-06 19:05:58
291	frozen plasma	140	ML	2019-06-06 11:11:17	2019-06-06 15:38:14	2019-06-06 18:17:57	2019-06-06 18:53:24	2019-06-06 18:54:29		2019-06-06 19:00:09	2019-06-06 19:03:38
292	RBC	1.5	U	2019-06-06 14:45:19	2019-06-06 18:20:50	2019-06-06 18:25:42	2019-06-06 18:53:24	2019-06-06 18:54:39		2019-06-06 19:08:10	2019-06-06 19:12:03
293	RBC	2	U	2019-06-06 14:07:47	2019-06-06 17:03:02	2019-06-06 18:28:29	2019-06-06 19:14:44	2019-06-06 19:15:22		2019-06-06 19:28:31	2019-06-06 19:30:04
294	RBC	1.5	U	2019-06-06 15:48:13	2019-06-06 18:19:15	2019-06-06 18:46:23	2019-06-06 19:21:25	2019-06-06 19:22:09		2019-06-06 19:45:20	2019-06-06 19:50:43
295	frozen plasma	180	ML	2019-06-06 16:15:36	2019-06-06 18:58:15	2019-06-06 19:06:18	2019-06-06 19:43:55	2019-06-06 19:46:20		2019-06-06 20:05:08	2019-06-06 20:08:30
296	fresh frozen plasma	200	ML	2019-06-06 16:15:36	2019-06-06 18:58:15	2019-06-06 19:06:33	2019-06-06 20:03:03	2019-06-06 20:03:31		2019-06-06 20:14:01	2019-06-06 21:09:55
297	RBC	1.5	U	2019-06-06 15:44:56	2019-06-06 18:18:11	2019-06-06 20:07:32	2019-06-06 20:58:40	2019-06-06 20:59:18		2019-06-06 21:09:59	2019-06-06 21:12:32
298	fresh frozen plasma	120	ML	2019-06-06 15:41:22	2019-06-06 20:29:37	2019-06-06 20:31:59	2019-06-06 21:28:09	2019-06-06 21:29:19		2019-06-06 21:30:22	2019-06-06 21:35:24
299	RBC	1.5	U	2019-06-06 15:40:35	2019-06-06 20:29:57	2019-06-06 20:32:05	2019-06-06 21:28:09	2019-06-06 21:29:19		2019-06-06 21:55:41	2019-06-06 21:58:16
300	RBC	1.5	U	2019-06-06 16:09:12	2019-06-06 20:56:12	2019-06-06 21:13:56	2019-06-06 21:28:09	2019-06-06 21:29:19		2019-06-06 22:50:06	2019-06-06 22:56:35
301	platelet	20	U	2019-06-04 09:58:49	2019-06-06 17:03:17	2019-06-06 21:15:48	2019-06-06 21:49:18	2019-06-06 21:49:50		2019-06-06 21:58:45	2019-06-06 22:07:09
302	platelet	15	U	2019-06-05 11:41:36	2019-06-06 17:03:29	2019-06-06 21:28:13	2019-06-06 22:16:06	2019-06-06 22:16:56		2019-06-06 22:27:17	2019-06-06 22:40:43
303	RBC	1.5	U	2019-06-06 18:03:39	2019-06-06 21:06:42	2019-06-06 21:12:29	2019-06-06 22:16:06	2019-06-06 22:17:07		2019-06-06 22:27:39	2019-06-06 22:40:31
304	RBC	2	U	2019-06-06 16:53:26	2019-06-06 22:41:08	2019-06-06 22:42:12	2019-06-06 23:31:28	2019-06-06 23:32:20		2019-06-06 23:37:28	2019-06-06 23:37:41
305	RBC	1.5	U	2019-06-06 16:26:19	2019-06-06 21:00:11	2019-06-06 22:09:02	2019-06-06 23:31:28	2019-06-06 23:32:27		2019-06-07 00:24:02	2019-06-07 00:25:37
306	RBC	1.5	U	2019-06-06 16:45:52	2019-06-06 22:39:12	2019-06-06 23:19:35	2019-06-07 00:03:21	2019-06-07 00:03:58		2019-06-07 00:09:26	2019-06-07 00:10:34
307	RBC	1.5	U	2019-06-06 22:47:51	2019-06-07 00:07:16	2019-06-07 00:11:38	2019-06-07 00:16:12	2019-06-07 00:17:55		2019-06-07 00:23:44	2019-06-07 00:30:51
308	RBC	1.5	U	2019-06-06 18:03:39	2019-06-06 21:06:42	2019-06-06 23:46:32	2019-06-07 00:30:45	2019-06-07 00:31:21		2019-06-07 00:42:24	2019-06-07 00:45:25
309	RBC	1.5	U	2019-06-06 16:31:02	2019-06-06 20:55:11	2019-06-06 21:14:39	2019-06-07 00:34:17	2019-06-07 00:34:43		2019-06-07 00:40:02	2019-06-07 00:42:10
310	frozen plasma	250	ML	2019-06-06 22:00:50	2019-06-07 00:08:57	2019-06-07 00:09:21	2019-06-07 01:42:57	2019-06-07 01:43:28		2019-06-07 01:55:32	2019-06-07 02:00:54
311	RBC	1.5	U	2019-06-06 18:03:39	2019-06-06 21:06:42	2019-06-07 00:33:06	2019-06-07 02:35:51	2019-06-07 02:36:32		2019-06-07 02:55:07	2019-06-07 02:56:41
312	RBC	1.5	U	2019-06-07 02:46:23	2019-06-07 03:14:07	2019-06-07 04:28:30	2019-06-07 05:21:41	2019-06-07 05:22:25		2019-06-07 05:35:22	2019-06-07 05:40:03
313	platelet	14	U	2019-06-04 12:00:26	2019-06-06 17:04:19	2019-06-07 09:09:28	2019-06-07 09:20:44	2019-06-07 09:21:33		2019-06-07 09:31:27	2019-06-07 09:49:20
314	platelet	10	U	2019-06-05 14:57:08	2019-06-07 08:36:36	2019-06-07 09:09:28	2019-06-07 09:20:44	2019-06-07 09:21:33		2019-06-07 09:32:25	2019-06-07 09:50:27
315	frozen plasma	180	ML	2019-06-07 08:04:52	2019-06-07 11:16:21	2019-06-07 11:27:10	2019-06-07 11:31:02	2019-06-07 11:31:47		2019-06-07 11:35:57	2019-06-07 11:36:53
316	frozen plasma	220	ML	2019-06-07 06:29:16	2019-06-07 11:16:27	2019-06-07 11:27:10	2019-06-07 11:31:02	2019-06-07 11:31:47		2019-06-07 11:34:38	2019-06-07 11:40:33
317	RBC	2	U	2019-06-07 10:02:33	2019-06-07 12:26:49	2019-06-07 12:27:59	2019-06-07 12:31:36	2019-06-07 12:32:35		2019-06-07 12:41:10	2019-06-07 12:41:31
318	RBC	1.5	U	2019-06-07 10:15:45	2019-06-07 12:26:14	2019-06-07 12:27:59	2019-06-07 12:31:36	2019-06-07 12:32:59		2019-06-07 12:37:24	2019-06-07 12:37:41
319	frozen plasma	130	ML	2019-06-07 08:41:37	2019-06-07 11:15:48	2019-06-07 13:33:51	2019-06-07 13:46:37	2019-06-07 13:50:16		2019-06-07 13:58:48	2019-06-07 13:59:02
320	fresh frozen plasma	300	ML	2019-06-07 10:11:26	2019-06-07 13:42:23	2019-06-07 13:44:41	2019-06-07 13:46:37	2019-06-07 13:50:16		2019-06-07 14:06:33	2019-06-07 14:07:09
321	fresh frozen plasma	160	ML	2019-06-07 10:28:42	2019-06-07 12:36:52	2019-06-07 13:33:51	2019-06-07 13:46:37	2019-06-07 13:50:16		2019-06-07 14:00:41	2019-06-07 14:10:36
322	fresh frozen plasma	300	ML	2019-06-07 10:18:07	2019-06-07 12:38:28	2019-06-07 13:33:51	2019-06-07 13:46:37	2019-06-07 13:50:16		2019-06-07 14:10:11	2019-06-07 14:10:58
323	fresh frozen plasma	140	ML	2019-06-07 08:47:46	2019-06-07 11:16:16	2019-06-07 13:33:51	2019-06-07 13:46:37	2019-06-07 13:50:16		2019-06-07 14:13:07	2019-06-07 14:13:34
324	fresh frozen plasma	270	ML	2019-06-07 09:44:11	2019-06-07 12:16:53	2019-06-07 13:38:39	2019-06-07 14:00:23	2019-06-07 14:01:24		2019-06-07 14:16:50	2019-06-07 14:26:38
325	frozen plasma	130	ML	2019-06-07 09:42:42	2019-06-07 11:15:43	2019-06-07 11:31:32	2019-06-07 14:00:23	2019-06-07 14:01:32		2019-06-07 14:16:07	2019-06-07 15:55:08
326	frozen plasma	140	ML	2019-06-07 09:39:48	2019-06-07 11:16:31	2019-06-07 13:51:03	2019-06-07 14:11:06	2019-06-07 14:12:05		2019-06-07 14:19:38	2019-06-07 14:20:57
327	fresh frozen plasma	120	ML	2019-06-07 10:25:51	2019-06-07 12:37:15	2019-06-07 14:06:46	2019-06-07 14:11:06	2019-06-07 14:12:05		2019-06-07 14:23:07	2019-06-07 14:30:31
328	frozen plasma	180	ML	2019-06-07 08:41:37	2019-06-07 11:15:48	2019-06-07 14:38:31	2019-06-07 14:46:24	2019-06-07 14:50:32		2019-06-07 14:50:18	2019-06-07 14:50:17
329	RBC	1.5	U	2019-06-07 08:22:18	2019-06-07 14:02:38	2019-06-07 14:37:13	2019-06-07 14:46:24	2019-06-07 14:50:32		2019-06-07 15:08:29	2019-06-07 15:08:47
330	frozen plasma	200	ML	2019-06-07 08:41:37	2019-06-07 11:15:48	2019-06-07 14:37:13	2019-06-07 14:46:24	2019-06-07 14:50:32		2019-06-07 15:15:48	2019-06-07 15:15:17
331	frozen plasma	180	ML	2019-06-07 09:39:48	2019-06-07 11:16:31	2019-06-07 14:51:42	2019-06-07 15:05:19	2019-06-07 15:06:11		2019-06-07 15:14:41	2019-06-07 15:15:01
332	frozen plasma	220	ML	2019-06-07 10:25:51	2019-06-07 12:37:15	2019-06-07 13:51:03	2019-06-07 15:05:19	2019-06-07 15:06:11		2019-06-07 15:13:12	2019-06-07 15:15:11
333	frozen plasma	140	ML	2019-06-07 09:39:48	2019-06-07 11:16:31	2019-06-07 14:51:42	2019-06-07 15:05:19	2019-06-07 15:06:11		2019-06-07 15:13:17	2019-06-07 15:15:44
334	frozen plasma	190	ML	2019-06-07 09:39:48	2019-06-07 11:16:31	2019-06-07 14:51:42	2019-06-07 15:05:19	2019-06-07 15:06:11		2019-06-07 15:13:28	2019-06-07 15:15:55
335	RBC	2	U	2019-06-07 08:44:55	2019-06-07 14:03:57	2019-06-07 14:36:16	2019-06-07 15:07:12	2019-06-07 15:07:47		2019-06-07 15:12:09	2019-06-07 15:22:03
336	fresh frozen plasma	270	ML	2019-06-07 07:46:29	2019-06-07 14:51:04	2019-06-07 15:01:48	2019-06-07 15:07:12	2019-06-07 15:08:00		2019-06-07 15:11:15	2019-06-07 15:20:22
337	fresh frozen plasma	180	ML	2019-06-07 11:27:31	2019-06-07 12:37:32	2019-06-07 15:03:52	2019-06-07 15:08:55	2019-06-07 15:09:32		2019-06-07 15:23:48	2019-06-07 15:30:24
338	RBC	1.5	U	2019-06-07 10:02:33	2019-06-07 12:26:49	2019-06-07 15:19:08	2019-06-07 15:25:07	2019-06-07 15:25:53		2019-06-07 15:30:07	2019-06-07 15:30:43
339	frozen plasma	140	ML	2019-06-07 08:58:02	2019-06-07 12:16:35	2019-06-07 15:13:40	2019-06-07 15:30:31	2019-06-07 15:31:10		2019-06-07 15:40:24	2019-06-07 15:45:22
340	RBC	1	U	2019-06-07 10:15:45	2019-06-07 12:26:14	2019-06-07 16:01:04	2019-06-07 16:05:25	2019-06-07 16:05:53		2019-06-07 16:10:33	2019-06-07 16:11:38
341	platelet	12	U	2019-06-07 12:56:33	2019-06-07 15:29:19	2019-06-07 16:07:03	2019-06-07 16:16:02	2019-06-07 16:16:35		2019-06-07 16:30:43	2019-06-07 16:35:25
342	RBC	1.5	U	2019-06-07 07:46:29	2019-06-07 14:49:22	2019-06-07 15:03:41	2019-06-07 16:58:37	2019-06-07 16:59:20		2019-06-07 17:01:47	2019-06-07 17:15:13
343	frozen plasma	180	ML	2019-06-07 09:42:42	2019-06-07 11:15:43	2019-06-07 11:31:32	2019-06-07 18:01:05	2019-06-07 18:01:56		2019-06-07 18:11:07	2019-06-07 18:11:29
344	RBC	2	U	2019-06-07 12:59:00	2019-06-07 17:33:28	2019-06-07 17:39:54	2019-06-07 18:01:05	2019-06-07 18:01:56		2019-06-07 18:15:08	2019-06-07 18:20:17
345	RBC	1.5	U	2019-06-07 09:26:30	2019-06-07 17:34:16	2019-06-07 17:53:40	2019-06-07 18:25:14	2019-06-07 18:25:50		2019-06-07 18:32:12	2019-06-07 18:32:34
346	RBC	1	U	2019-06-07 10:10:40	2019-06-07 15:27:57	2019-06-07 18:01:03	2019-06-07 18:35:28	2019-06-07 18:36:28		2019-06-07 18:49:31	2019-06-07 18:51:27
347	fresh frozen plasma	270	ML	2019-06-07 10:22:09	2019-06-07 15:27:15	2019-06-07 18:01:03	2019-06-07 18:35:28	2019-06-07 18:36:28		2019-06-07 18:50:32	2019-06-07 18:56:44
348	RBC	2	U	2019-06-07 12:04:13	2019-06-07 17:35:43	2019-06-07 17:55:34	2019-06-07 18:35:28	2019-06-07 18:36:28		2019-06-07 18:44:10	2019-06-07 19:03:16
349	frozen plasma	120	ML	2019-06-07 08:58:02	2019-06-07 12:16:35	2019-06-07 18:30:23	2019-06-07 19:14:31	2019-06-07 19:15:50		2019-06-07 19:25:59	2019-06-07 19:30:40
350	RBC	2	U	2019-06-07 14:39:16	2019-06-07 17:34:42	2019-06-07 18:26:29	2019-06-07 19:14:31	2019-06-07 19:15:50		2019-06-07 19:30:03	2019-06-07 19:34:22
351	RBC	1	U	2019-06-07 17:45:30	2019-06-07 18:33:27	2019-06-07 19:00:41	2019-06-07 19:14:31	2019-06-07 19:15:50		2019-06-07 19:30:38	2019-06-07 19:35:09
352	RBC	2	U	2019-06-07 12:00:47	2019-06-07 17:36:21	2019-06-07 18:30:23	2019-06-07 19:14:31	2019-06-07 19:15:50		2019-06-07 19:30:06	2019-06-07 19:35:40
353	fresh frozen plasma	250	ML	2019-06-07 18:00:24	2019-06-07 19:23:54	2019-06-07 19:31:45	2019-06-07 19:53:37	2019-06-07 19:54:08		2019-06-07 20:13:50	2019-06-07 20:15:27
354	fresh frozen plasma	260	ML	2019-06-07 18:35:39	2019-06-07 20:04:17	2019-06-07 20:20:13	2019-06-07 20:34:33	2019-06-07 20:35:29		2019-06-07 20:38:42	2019-06-07 20:40:26
355	fresh frozen plasma	240	ML	2019-06-07 18:35:39	2019-06-07 20:04:17	2019-06-07 20:20:13	2019-06-07 20:34:33	2019-06-07 20:35:29		2019-06-07 20:40:29	2019-06-07 21:35:19
356	RBC	0.5	U	2019-06-07 10:10:40	2019-06-07 15:27:57	2019-06-07 20:02:12	2019-06-07 20:35:12	2019-06-07 20:35:51		2019-06-07 20:40:35	2019-06-07 20:41:51
357	RBC	2	U	2019-06-07 16:55:02	2019-06-07 20:42:09	2019-06-07 20:43:30	2019-06-07 20:47:09	2019-06-07 20:47:43		2019-06-07 20:51:57	2019-06-07 20:55:21
358	platelet	17	U	2019-06-07 11:43:58	2019-06-07 17:39:59	2019-06-07 20:40:20	2019-06-07 21:08:05	2019-06-07 21:09:12		2019-06-07 21:16:31	2019-06-07 21:21:22
359	RBC	1.5	U	2019-06-07 17:21:24	2019-06-07 20:41:22	2019-06-07 20:51:27	2019-06-07 21:08:05	2019-06-07 21:09:12		2019-06-07 21:17:46	2019-06-07 21:29:23
360	RBC	1.5	U	2019-06-07 15:51:50	2019-06-07 20:41:46	2019-06-07 20:51:27	2019-06-07 21:08:05	2019-06-07 21:09:12		2019-06-07 21:18:20	2019-06-07 21:30:54
361	RBC	1.5	U	2019-06-07 17:21:24	2019-06-07 20:41:22	2019-06-07 20:51:27	2019-06-07 21:08:05	2019-06-07 21:09:12		2019-06-07 21:17:21	2019-06-07 23:02:19
362	RBC	1.5	U	2019-06-07 18:35:39	2019-06-07 20:03:14	2019-06-07 21:58:44	2019-06-07 22:03:59	2019-06-07 22:04:35		2019-06-07 22:08:34	2019-06-07 22:20:44
363	RBC	1.5	U	2019-06-07 18:35:39	2019-06-07 20:03:14	2019-06-07 21:58:58	2019-06-07 23:10:15	2019-06-07 23:10:53		2019-06-07 23:17:19	2019-06-07 23:20:36
364	fresh frozen plasma	250	ML	2019-06-08 08:29:03	2019-06-08 09:33:29	2019-06-08 09:38:25	2019-06-08 09:48:26	2019-06-08 09:48:51		2019-06-08 09:50:52	2019-06-08 10:00:24
365	fresh frozen plasma	210	ML	2019-06-08 09:29:54	2019-06-08 09:51:37	2019-06-08 09:53:57	2019-06-08 09:58:59	2019-06-08 09:59:45		2019-06-08 10:04:30	2019-06-08 10:05:00
366	fresh frozen plasma	200	ML	2019-06-08 06:48:36	2019-06-08 13:11:10	2019-06-08 14:19:16	2019-06-08 14:22:02	2019-06-08 14:22:37		2019-06-08 14:27:35	2019-06-08 14:31:28
367	fresh frozen plasma	250	ML	2019-06-08 09:55:29	2019-06-08 13:11:00	2019-06-08 14:15:47	2019-06-08 14:22:54	2019-06-08 14:23:37		2019-06-08 14:35:26	2019-06-08 15:10:09
368	fresh frozen plasma	260	ML	2019-06-08 09:55:29	2019-06-08 13:11:00	2019-06-08 14:15:47	2019-06-08 14:22:54	2019-06-08 14:23:37		2019-06-08 17:34:42	2019-06-08 17:38:53
369	fresh frozen plasma	180	ML	2019-06-08 10:55:31	2019-06-08 13:11:41	2019-06-08 14:15:47	2019-06-08 14:22:54	2019-06-08 14:24:04		2019-06-08 14:35:35	2019-06-08 14:35:46
370	fresh frozen plasma	260	ML	2019-06-08 10:55:31	2019-06-08 13:11:41	2019-06-08 14:15:47	2019-06-08 14:22:54	2019-06-08 14:24:04		2019-06-08 14:35:12	2019-06-08 15:37:54
371	frozen plasma	210	ML	2019-06-08 08:45:48	2019-06-08 13:10:46	2019-06-08 14:24:05	2019-06-08 14:28:43	2019-06-08 14:29:26		2019-06-08 14:32:18	2019-06-08 14:30:57
372	fresh frozen plasma	240	ML	2019-06-08 08:16:07	2019-06-08 13:10:29	2019-06-08 14:28:10	2019-06-08 14:35:22	2019-06-08 14:38:26		2019-06-08 14:47:30	2019-06-08 14:47:46
373	fresh frozen plasma	230	ML	2019-06-08 07:43:03	2019-06-08 13:11:05	2019-06-08 14:28:10	2019-06-08 14:35:22	2019-06-08 14:38:26		2019-06-08 14:55:52	2019-06-08 14:56:32
374	fresh frozen plasma	250	ML	2019-06-08 07:39:31	2019-06-08 13:10:51	2019-06-08 14:28:10	2019-06-08 14:35:22	2019-06-08 14:38:26		2019-06-08 14:59:54	2019-06-08 15:00:35
375	fresh frozen plasma	240	ML	2019-06-08 07:50:30	2019-06-08 13:10:40	2019-06-08 14:28:10	2019-06-08 14:35:22	2019-06-08 14:38:26		2019-06-08 15:00:15	2019-06-08 15:05:30
376	fresh frozen plasma	310	ML	2019-06-08 08:22:15	2019-06-08 13:10:56	2019-06-08 14:28:10	2019-06-08 14:35:22	2019-06-08 14:38:26		2019-06-08 15:05:12	2019-06-08 15:10:32
377	RBC	1.5	U	2019-06-08 11:00:17	2019-06-08 13:44:44	2019-06-08 15:00:31	2019-06-08 15:05:26	2019-06-08 15:06:16		2019-06-08 15:12:28	2019-06-08 15:15:07
378	RBC	2	U	2019-06-08 09:03:21	2019-06-08 14:57:08	2019-06-08 14:59:51	2019-06-08 15:13:44	2019-06-08 15:15:23		2019-06-08 15:25:13	2019-06-08 15:26:59
379	RBC	1.5	U	2019-06-08 10:54:52	2019-06-08 14:56:07	2019-06-08 15:01:40	2019-06-08 15:14:46	2019-06-08 15:15:45		2019-06-08 15:21:03	2019-06-08 15:21:19
380	RBC	1.5	U	2019-06-08 10:04:31	2019-06-08 14:58:00	2019-06-08 15:07:34	2019-06-08 15:35:46	2019-06-08 15:36:57		2019-06-08 15:43:15	2019-06-08 15:43:38
381	RBC	1.5	U	2019-06-08 10:04:31	2019-06-08 14:58:00	2019-06-08 15:07:34	2019-06-08 15:35:46	2019-06-08 15:36:57		2019-06-08 15:45:34	2019-06-08 19:02:33
382	RBC	2	U	2019-06-08 09:03:44	2019-06-08 13:39:08	2019-06-08 15:14:29	2019-06-08 15:48:57	2019-06-08 15:51:29		2019-06-08 16:10:21	2019-06-08 16:15:16
383	fresh frozen plasma	240	ML	2019-06-08 08:16:07	2019-06-08 13:10:29	2019-06-08 15:43:38	2019-06-08 15:53:49	2019-06-08 15:55:59		2019-06-08 16:10:37	2019-06-08 16:15:01
384	RBC	1.5	U	2019-06-08 08:02:16	2019-06-08 14:57:35	2019-06-08 15:43:38	2019-06-08 15:53:49	2019-06-08 15:55:59		2019-06-08 16:10:28	2019-06-08 16:15:43
385	fresh frozen plasma	230	ML	2019-06-08 08:22:15	2019-06-08 13:10:56	2019-06-08 15:43:38	2019-06-08 15:53:49	2019-06-08 15:55:59		2019-06-08 16:10:17	2019-06-08 16:20:36
386	fresh frozen plasma	240	ML	2019-06-08 07:50:30	2019-06-08 13:10:40	2019-06-08 15:43:38	2019-06-08 15:53:49	2019-06-08 15:55:59		2019-06-08 16:20:27	2019-06-08 16:25:49
387	fresh frozen plasma	190	ML	2019-06-08 08:45:48	2019-06-08 13:10:46	2019-06-08 16:06:57	2019-06-08 16:09:48	2019-06-08 16:10:17		2019-06-08 16:25:00	2019-06-08 16:30:37
388	RBC	2	U	2019-06-08 11:00:17	2019-06-08 13:44:44	2019-06-08 16:55:38	2019-06-08 17:05:49	2019-06-08 17:09:54		2019-06-08 17:16:12	2019-06-08 17:17:28
389	platelet	9	U	2019-06-06 16:31:02	2019-06-08 17:08:56	2019-06-08 17:09:21	2019-06-08 17:09:52	2019-06-08 17:10:37		2019-06-08 17:15:01	2019-06-08 17:22:28
390	RBC	1.5	U	2019-06-08 14:35:37	2019-06-08 16:59:53	2019-06-08 17:00:33	2019-06-08 17:31:20	2019-06-08 17:32:38		2019-06-08 17:38:09	2019-06-08 17:40:26
391	RBC	1.5	U	2019-06-08 10:54:52	2019-06-08 14:56:07	2019-06-08 15:01:48	2019-06-08 17:31:20	2019-06-08 17:32:38		2019-06-08 17:43:34	2019-06-08 17:43:53
392	RBC	2	U	2019-06-08 08:46:17	2019-06-08 14:58:27	2019-06-08 17:29:25	2019-06-08 17:33:11	2019-06-08 17:33:43		2019-06-08 17:37:32	2019-06-08 17:40:32
393	RBC	2	U	2019-06-08 13:10:13	2019-06-08 17:54:58	2019-06-08 17:58:58	2019-06-08 18:33:21	2019-06-08 18:36:44		2019-06-08 18:48:26	2019-06-08 18:50:23
394	platelet	13	U	2019-06-05 14:52:25	2019-06-08 17:55:22	2019-06-08 17:58:01	2019-06-08 18:33:21	2019-06-08 18:36:44		2019-06-08 18:53:31	2019-06-08 18:55:52
395	platelet	21	U	2019-06-07 14:33:58	2019-06-08 16:51:08	2019-06-08 17:56:53	2019-06-08 18:33:21	2019-06-08 18:36:44		2019-06-08 18:57:25	2019-06-08 18:58:22
396	platelet	12	U	2019-06-06 13:54:36	2019-06-08 16:46:13	2019-06-08 17:55:41	2019-06-08 18:33:21	2019-06-08 18:36:44		2019-06-08 18:54:52	2019-06-08 18:58:26
397	RBC	2	U	2019-06-08 14:44:20	2019-06-08 17:54:32	2019-06-08 17:56:55	2019-06-08 18:33:21	2019-06-08 18:36:44		2019-06-08 18:59:46	2019-06-08 19:00:12
398	RBC	1.5	U	2019-06-08 07:41:27	2019-06-08 13:42:03	2019-06-08 15:22:25	2019-06-08 18:33:21	2019-06-08 18:36:44		2019-06-08 19:00:12	2019-06-08 19:00:58
399	platelet	13	U	2019-06-07 11:30:35	2019-06-08 16:45:43	2019-06-08 17:58:58	2019-06-08 18:33:21	2019-06-08 18:36:44		2019-06-08 18:50:10	2019-06-08 19:01:04
400	RBC	1.5	U	2019-06-08 08:02:16	2019-06-08 14:57:35	2019-06-08 17:48:21	2019-06-08 18:33:21	2019-06-08 18:36:44		2019-06-08 18:54:11	2019-06-08 19:40:46
401	RBC	2	U	2019-06-07 14:33:58	2019-06-08 16:51:08	2019-06-08 17:56:53	2019-06-08 18:33:21	2019-06-08 18:36:44		2019-06-08 18:58:15	2019-06-08 19:43:14
402	RBC	1.5	U	2019-06-08 10:55:06	2019-06-08 13:41:34	2019-06-08 17:55:41	2019-06-08 18:33:21	2019-06-08 18:36:44		2019-06-08 18:55:38	2019-06-08 19:47:35
403	RBC	2	U	2019-06-07 13:02:19	2019-06-08 17:55:40	2019-06-08 17:58:58	2019-06-08 18:33:21	2019-06-08 18:36:44		2019-06-08 18:52:16	2019-06-08 19:53:29
404	RBC	2	U	2019-06-07 13:02:19	2019-06-08 17:55:40	2019-06-08 17:58:58	2019-06-08 18:33:21	2019-06-08 18:36:44		2019-06-08 18:51:31	2019-06-08 21:10:09
405	RBC	2	U	2019-06-08 16:39:08	2019-06-08 18:36:55	2019-06-08 18:46:49	2019-06-08 19:28:24	2019-06-08 19:29:40		2019-06-08 19:37:24	2019-06-08 19:40:48
406	RBC	2	U	2019-06-08 13:32:55	2019-06-08 18:46:14	2019-06-08 18:47:30	2019-06-08 19:28:24	2019-06-08 19:29:40		2019-06-08 19:56:14	2019-06-08 19:57:58
407	RBC	1.5	U	2019-06-08 14:35:37	2019-06-08 16:59:53	2019-06-08 17:00:50	2019-06-08 19:28:24	2019-06-08 19:30:00		2019-06-08 19:38:56	2019-06-08 19:40:54
408	fresh frozen plasma	250	ML	2019-06-08 16:00:47	2019-06-08 18:09:35	2019-06-08 19:20:56	2019-06-08 19:49:40	2019-06-08 19:50:12		2019-06-08 19:59:29	2019-06-08 19:59:26
409	fresh frozen plasma	260	ML	2019-06-08 16:00:47	2019-06-08 18:09:35	2019-06-08 19:20:56	2019-06-08 19:49:40	2019-06-08 19:50:12		2019-06-08 19:59:52	2019-06-08 21:00:46
410	RBC	2	U	2019-06-08 10:55:06	2019-06-08 13:41:34	2019-06-08 20:19:15	2019-06-08 21:09:28	2019-06-08 21:10:21		2019-06-08 21:20:07	2019-06-08 21:21:33
411	fresh frozen plasma	230	ML	2019-06-08 17:42:36	2019-06-08 21:06:49	2019-06-08 21:14:33	2019-06-08 21:18:24	2019-06-08 21:18:56		2019-06-08 21:23:33	2019-06-08 21:25:49
412	fresh frozen plasma	270	ML	2019-06-08 20:34:19	2019-06-08 21:30:55	2019-06-08 21:31:17	2019-06-08 21:47:01	2019-06-08 21:47:31		2019-06-08 21:50:30	2019-06-08 21:51:50
413	RBC	2	U	2019-06-08 15:10:47	2019-06-08 21:07:10	2019-06-08 21:17:25	2019-06-08 21:50:29	2019-06-08 21:51:05		2019-06-08 22:04:12	2019-06-08 22:10:10
414	RBC	1.5	U	2019-06-07 21:00:22	2019-06-07 22:57:37	2019-06-08 14:00:23	2019-06-08 22:13:55	2019-06-08 22:14:41		2019-06-08 22:35:02	2019-06-08 22:42:36
415	fresh frozen plasma	250	ML	2019-06-08 12:31:46	2019-06-08 16:48:44	2019-06-08 17:57:00	2019-06-08 22:13:55	2019-06-08 22:14:49		2019-06-08 22:25:22	2019-06-08 22:30:01
416	fresh frozen plasma	250	ML	2019-06-08 17:42:36	2019-06-08 21:06:49	2019-06-08 21:28:07	2019-06-08 22:14:21	2019-06-08 22:14:57		2019-06-08 22:20:12	2019-06-08 22:20:19
417	RBC	2	U	2019-06-08 13:32:55	2019-06-08 18:46:14	2019-06-08 18:46:54	2019-06-08 22:50:16	2019-06-08 22:51:12		2019-06-08 23:00:28	2019-06-08 23:05:23
418	fresh frozen plasma	250	ML	2019-06-08 16:44:32	2019-06-08 19:11:16	2019-06-08 20:19:15	2019-06-08 23:53:39	2019-06-08 23:54:35		2019-06-09 00:20:00	2019-06-09 00:22:50
419	RBC	1.5	U	2019-06-08 10:54:52	2019-06-08 14:56:07	2019-06-08 15:01:44	2019-06-09 00:22:43	2019-06-09 00:23:16		2019-06-09 00:38:15	2019-06-09 00:38:58
420	RBC	1.5	U	2019-06-08 10:54:52	2019-06-08 14:56:07	2019-06-08 15:02:28	2019-06-09 02:30:06	2019-06-09 02:31:04		2019-06-09 02:41:23	2019-06-09 02:41:48
421	fresh frozen plasma	250	ML	2019-06-08 12:31:46	2019-06-08 16:48:44	2019-06-08 17:57:03	2019-06-09 04:49:27	2019-06-09 04:50:21		2019-06-09 04:57:12	2019-06-09 04:57:32
422	RBC	1.5	U	2019-06-09 04:25:29	2019-06-09 06:30:00	2019-06-09 06:30:36	2019-06-09 06:38:37	2019-06-09 06:39:05		2019-06-09 06:42:41	2019-06-09 06:43:00
423	RBC	1.5	U	2019-06-09 04:25:29	2019-06-09 06:30:00	2019-06-09 06:30:40	2019-06-09 08:30:32	2019-06-09 08:31:06		2019-06-09 08:35:44	2019-06-09 08:45:32
424	fresh frozen plasma	280	ML	2019-06-09 08:05:11	2019-06-09 14:06:44	2019-06-09 14:24:32	2019-06-09 14:34:05	2019-06-09 14:35:21		2019-06-09 14:46:37	2019-06-09 15:10:59
425	fresh frozen plasma	200	ML	2019-06-09 09:17:15	2019-06-09 14:04:51	2019-06-09 14:24:32	2019-06-09 14:34:05	2019-06-09 14:36:01		2019-06-09 14:50:02	2019-06-09 14:50:26
426	fresh frozen plasma	270	ML	2019-06-09 08:06:08	2019-06-09 14:06:40	2019-06-09 14:24:32	2019-06-09 14:34:05	2019-06-09 14:36:21		2019-06-09 14:55:28	2019-06-09 15:00:42
427	fresh frozen plasma	270	ML	2019-06-09 08:09:26	2019-06-09 14:04:57	2019-06-09 14:24:32	2019-06-09 14:34:05	2019-06-09 14:36:54		2019-06-09 14:55:07	2019-06-09 15:00:24
428	fresh frozen plasma	250	ML	2019-06-09 08:02:02	2019-06-09 14:06:49	2019-06-09 14:24:32	2019-06-09 14:34:05	2019-06-09 14:37:19		2019-06-09 14:44:56	2019-06-09 15:00:15
429	fresh frozen plasma	180	ML	2019-06-09 08:02:56	2019-06-09 14:06:10	2019-06-09 14:17:18	2019-06-09 14:41:51	2019-06-09 14:42:37		2019-06-09 14:45:51	2019-06-09 14:55:08
430	fresh frozen plasma	230	ML	2019-06-09 08:22:41	2019-06-09 14:05:18	2019-06-09 14:18:40	2019-06-09 14:44:17	2019-06-09 14:45:05		2019-06-09 15:00:55	2019-06-09 15:02:21
431	fresh frozen plasma	200	ML	2019-06-09 09:24:38	2019-06-09 14:05:43	2019-06-09 14:34:05	2019-06-09 14:49:26	2019-06-09 14:50:07		2019-06-09 14:55:20	2019-06-09 15:00:05
432	fresh frozen plasma	160	ML	2019-06-09 08:59:34	2019-06-09 14:05:23	2019-06-09 14:26:04	2019-06-09 14:52:20	2019-06-09 14:52:45		2019-06-09 15:03:00	2019-06-09 15:09:10
433	RBC	2	U	2019-06-09 09:40:59	2019-06-09 14:28:37	2019-06-09 14:35:31	2019-06-09 15:04:22	2019-06-09 15:05:19		2019-06-09 15:20:11	2019-06-09 15:25:44
434	RBC	1.5	U	2019-06-08 19:00:37	2019-06-09 14:38:25	2019-06-09 14:45:18	2019-06-09 15:10:20	2019-06-09 15:11:35		2019-06-09 15:15:16	2019-06-09 15:20:29
435	fresh frozen plasma	130	ML	2019-06-09 10:30:43	2019-06-09 14:06:25	2019-06-09 14:45:18	2019-06-09 15:10:20	2019-06-09 15:11:35		2019-06-09 15:20:19	2019-06-09 15:30:59
436	fresh frozen plasma	230	ML	2019-06-09 09:05:12	2019-06-09 14:05:54	2019-06-09 15:09:43	2019-06-09 15:12:57	2019-06-09 15:13:30		2019-06-09 15:20:35	2019-06-09 15:25:04
437	fresh frozen plasma	270	ML	2019-06-09 13:21:40	2019-06-09 15:12:43	2019-06-09 15:23:30	2019-06-09 15:28:51	2019-06-09 15:29:39		2019-06-09 15:35:40	2019-06-09 15:40:59
438	fresh frozen plasma	190	ML	2019-06-09 11:33:07	2019-06-09 14:05:37	2019-06-09 15:21:36	2019-06-09 15:28:51	2019-06-09 15:30:13		2019-06-09 15:40:31	2019-06-09 15:45:08
439	platelet	17	U	2019-06-08 10:54:52	2019-06-09 14:30:36	2019-06-09 15:16:01	2019-06-09 15:31:32	2019-06-09 15:32:19		2019-06-09 15:39:13	2019-06-09 15:43:51
440	fresh frozen plasma	210	ML	2019-06-09 08:59:34	2019-06-09 14:05:23	2019-06-09 14:25:38	2019-06-09 15:31:32	2019-06-09 15:32:27		2019-06-09 15:40:08	2019-06-09 16:00:33
441	platelet	16	U	2019-06-08 13:10:13	2019-06-09 14:31:16	2019-06-09 15:23:32	2019-06-09 15:35:30	2019-06-09 15:38:32		2019-06-09 15:48:37	2019-06-09 15:40:23
442	platelet	8	U	2019-06-07 12:03:18	2019-06-09 14:36:19	2019-06-09 15:23:32	2019-06-09 15:35:30	2019-06-09 15:38:32		2019-06-09 15:47:52	2019-06-09 15:40:31
443	platelet	22	U	2019-06-05 12:08:19	2019-06-09 14:29:48	2019-06-09 15:23:32	2019-06-09 15:35:30	2019-06-09 15:38:32		2019-06-09 15:44:24	2019-06-09 15:45:12
444	platelet	8	U	2019-06-07 11:33:14	2019-06-09 14:31:49	2019-06-09 15:23:32	2019-06-09 15:35:30	2019-06-09 15:38:32		2019-06-09 15:49:29	2019-06-09 16:00:07
445	fresh frozen plasma	140	ML	2019-06-09 09:26:19	2019-06-09 14:06:30	2019-06-09 15:26:06	2019-06-09 15:36:58	2019-06-09 15:38:46		2019-06-09 15:45:57	2019-06-09 15:47:47
446	RBC	2	U	2019-06-09 08:17:36	2019-06-09 14:27:52	2019-06-09 15:29:17	2019-06-09 15:39:46	2019-06-09 15:40:40		2019-06-09 15:50:58	2019-06-09 16:00:13
447	fresh frozen plasma	190	ML	2019-06-09 09:17:15	2019-06-09 14:04:51	2019-06-09 15:30:21	2019-06-09 15:39:46	2019-06-09 15:40:40		2019-06-09 16:19:39	2019-06-09 16:20:07
448	fresh frozen plasma	120	ML	2019-06-09 08:26:28	2019-06-09 14:06:00	2019-06-09 15:35:33	2019-06-09 15:46:08	2019-06-09 15:47:42		2019-06-09 15:56:52	2019-06-09 15:58:42
449	fresh frozen plasma	260	ML	2019-06-09 08:26:28	2019-06-09 14:06:00	2019-06-09 15:35:33	2019-06-09 15:46:08	2019-06-09 15:47:42		2019-06-09 15:56:49	2019-06-09 16:55:57
450	RBC	2	U	2019-06-09 12:50:05	2019-06-09 15:18:46	2019-06-09 15:35:33	2019-06-09 15:46:08	2019-06-09 15:47:47		2019-06-09 16:00:42	2019-06-09 16:05:20
451	fresh frozen plasma	240	ML	2019-06-09 08:16:08	2019-06-09 14:05:48	2019-06-09 15:35:33	2019-06-09 15:46:08	2019-06-09 15:47:51		2019-06-09 15:58:24	2019-06-09 16:00:50
452	fresh frozen plasma	180	ML	2019-06-09 09:57:16	2019-06-09 14:05:01	2019-06-09 15:35:33	2019-06-09 15:46:08	2019-06-09 15:47:55		2019-06-09 16:00:19	2019-06-09 16:02:05
453	fresh frozen plasma	180	ML	2019-06-09 09:57:16	2019-06-09 14:05:01	2019-06-09 15:35:33	2019-06-09 15:46:08	2019-06-09 15:47:55		2019-06-09 16:00:19	2019-06-09 17:00:05
454	fresh frozen plasma	200	ML	2019-06-09 06:59:40	2019-06-09 14:05:06	2019-06-09 15:43:25	2019-06-09 15:47:39	2019-06-09 15:48:16		2019-06-09 15:56:38	2019-06-09 15:57:43
455	fresh frozen plasma	150	ML	2019-06-09 10:30:43	2019-06-09 14:06:25	2019-06-09 15:44:44	2019-06-09 16:11:53	2019-06-09 16:15:55		2019-06-09 16:20:00	2019-06-09 17:45:11
456	RBC	2	U	2019-06-09 06:59:13	2019-06-09 14:28:18	2019-06-09 16:23:18	2019-06-09 16:32:41	2019-06-09 16:33:50		2019-06-09 16:44:18	2019-06-09 16:44:44
457	fresh frozen plasma	190	ML	2019-06-09 09:26:19	2019-06-09 14:06:30	2019-06-09 17:13:03	2019-06-09 17:42:29	2019-06-09 17:43:43		2019-06-09 17:50:36	2019-06-09 17:55:28
458	RBC	1.5	U	2019-06-09 09:29:06	2019-06-09 15:15:42	2019-06-09 17:42:08	2019-06-09 18:15:20	2019-06-09 18:16:07		2019-06-09 18:29:19	2019-06-09 18:30:00
459	RBC	2	U	2019-06-09 12:31:22	2019-06-09 16:32:18	2019-06-09 17:41:42	2019-06-09 18:15:20	2019-06-09 18:16:07		2019-06-09 18:24:10	2019-06-09 18:30:30
460	RBC	1.5	U	2019-06-09 08:17:36	2019-06-09 14:27:52	2019-06-09 17:58:43	2019-06-09 18:31:57	2019-06-09 18:32:45		2019-06-09 18:43:10	2019-06-09 18:43:32
461	platelet	10	U	2019-06-09 12:40:26	2019-06-09 18:00:23	2019-06-09 18:01:47	2019-06-09 18:31:57	2019-06-09 18:32:45		2019-06-09 18:52:12	2019-06-09 18:52:34
462	RBC	1.5	U	2019-06-09 11:57:42	2019-06-09 17:40:38	2019-06-09 18:26:01	2019-06-09 18:43:28	2019-06-09 18:44:42		2019-06-09 18:51:00	2019-06-09 18:52:02
463	RBC	1.5	U	2019-06-09 11:57:42	2019-06-09 17:40:38	2019-06-09 18:26:01	2019-06-09 18:43:28	2019-06-09 18:44:42		2019-06-09 18:51:17	2019-06-09 21:05:56
464	RBC	1.5	U	2019-06-09 12:53:51	2019-06-09 15:18:28	2019-06-09 18:41:42	2019-06-09 19:17:17	2019-06-09 19:18:10		2019-06-09 19:31:47	2019-06-09 19:32:23
465	RBC	1.5	U	2019-06-09 09:29:06	2019-06-09 15:15:42	2019-06-09 18:55:19	2019-06-09 19:17:17	2019-06-09 19:18:10		2019-06-09 19:39:00	2019-06-09 19:40:00
466	fresh frozen plasma	250	ML	2019-06-09 17:55:11	2019-06-09 19:11:36	2019-06-09 19:20:44	2019-06-09 20:11:43	2019-06-09 20:12:37		2019-06-09 20:21:20	2019-06-09 20:25:38
467	RBC	2	U	2019-06-09 06:59:13	2019-06-09 14:28:18	2019-06-09 19:44:46	2019-06-09 20:11:43	2019-06-09 20:12:37		2019-06-09 20:20:39	2019-06-09 20:30:50
468	fresh frozen plasma	250	ML	2019-06-09 09:30:34	2019-06-09 14:06:35	2019-06-09 20:02:06	2019-06-09 20:56:14	2019-06-09 20:56:42		2019-06-09 21:03:32	2019-06-09 21:03:58
469	RBC	2	U	2019-06-09 14:16:48	2019-06-09 20:04:44	2019-06-09 21:25:45	2019-06-09 21:49:26	2019-06-09 21:50:20		2019-06-09 21:55:55	2019-06-09 22:10:32
470	fresh frozen plasma	180	ML	2019-06-09 20:32:13	2019-06-09 21:23:21	2019-06-09 21:45:16	2019-06-09 22:31:36	2019-06-09 22:32:13		2019-06-09 22:45:12	2019-06-09 22:55:45
471	RBC	2	U	2019-06-09 17:53:06	2019-06-09 19:18:31	2019-06-09 19:20:44	2019-06-10 00:30:55	2019-06-10 00:31:30		2019-06-10 00:42:15	2019-06-10 00:42:31
472	frozen plasma	270	ML	2019-06-10 08:12:51	2019-06-10 10:12:01	2019-06-10 10:47:25	2019-06-10 11:09:47	2019-06-10 11:11:18		2019-06-10 11:18:52	2019-06-10 11:20:06
473	frozen plasma	210	ML	2019-06-10 08:24:07	2019-06-10 10:11:57	2019-06-10 10:47:25	2019-06-10 11:09:47	2019-06-10 11:11:18		2019-06-10 11:19:27	2019-06-10 11:25:31
474	fresh frozen plasma	180	ML	2019-06-10 07:40:47	2019-06-10 10:12:12	2019-06-10 10:47:25	2019-06-10 11:09:47	2019-06-10 11:11:18		2019-06-10 11:17:25	2019-06-10 11:35:22
475	fresh frozen plasma	170	ML	2019-06-10 10:37:55	2019-06-10 14:28:28	2019-06-10 15:16:03	2019-06-10 15:20:59	2019-06-10 15:21:50		2019-06-10 15:30:34	2019-06-10 15:35:49
476	fresh frozen plasma	240	ML	2019-06-10 08:35:23	2019-06-10 10:11:52	2019-06-10 15:16:03	2019-06-10 15:20:59	2019-06-10 15:21:59		2019-06-10 15:25:00	2019-06-10 15:30:00
477	fresh frozen plasma	210	ML	2019-06-10 09:03:45	2019-06-10 14:28:03	2019-06-10 14:45:22	2019-06-10 15:32:04	2019-06-10 15:32:44		2019-06-10 15:44:43	2019-06-10 15:45:06
478	platelet	21	U	2019-06-08 10:04:25	2019-06-10 15:15:43	2019-06-10 15:22:36	2019-06-10 15:38:28	2019-06-10 15:39:54		2019-06-10 15:46:37	2019-06-10 15:50:33
479	fresh frozen plasma	240	ML	2019-06-10 09:11:55	2019-06-10 14:28:18	2019-06-10 14:34:49	2019-06-10 15:38:28	2019-06-10 15:39:54		2019-06-10 15:48:01	2019-06-10 15:50:53
480	frozen plasma	200	ML	2019-06-10 08:32:47	2019-06-10 14:28:08	2019-06-10 14:34:49	2019-06-10 15:38:28	2019-06-10 15:39:54		2019-06-10 15:44:51	2019-06-10 16:15:09
481	platelet	16	U	2019-06-10 08:56:45	2019-06-10 15:12:53	2019-06-10 15:27:25	2019-06-10 15:39:21	2019-06-10 15:40:11		2019-06-10 15:50:01	2019-06-10 16:05:44
482	RBC	1.5	U	2019-06-10 09:49:26	2019-06-10 15:08:32	2019-06-10 15:29:30	2019-06-10 15:40:51	2019-06-10 15:41:32		2019-06-10 15:56:28	2019-06-10 16:08:08
483	fresh frozen plasma	270	ML	2019-06-10 08:44:22	2019-06-10 10:11:48	2019-06-10 15:32:59	2019-06-10 15:47:16	2019-06-10 15:47:42		2019-06-10 15:59:25	2019-06-10 16:10:14
484	fresh frozen plasma	120	ML	2019-06-10 07:57:51	2019-06-10 10:12:06	2019-06-10 15:39:58	2019-06-10 15:46:17	2019-06-10 15:48:01		2019-06-10 16:00:09	2019-06-10 16:05:31
485	fresh frozen plasma	140	ML	2019-06-10 07:57:51	2019-06-10 10:12:06	2019-06-10 15:39:58	2019-06-10 15:46:17	2019-06-10 15:48:01		2019-06-10 16:00:20	2019-06-10 16:45:07
486	Cryoprecipitate	2	U	2019-06-10 11:29:56	2019-06-10 15:19:17	2019-06-10 15:31:37	2019-06-10 15:48:15	2019-06-10 15:49:45		2019-06-10 15:55:57	2019-06-10 16:00:10
487	Cryoprecipitate	2	U	2019-06-10 11:29:56	2019-06-10 15:19:17	2019-06-10 15:31:37	2019-06-10 15:48:15	2019-06-10 15:49:45		2019-06-10 15:55:54	2019-06-10 16:00:11
488	Cryoprecipitate	2	U	2019-06-10 11:29:56	2019-06-10 15:19:17	2019-06-10 15:31:37	2019-06-10 15:48:15	2019-06-10 15:49:45		2019-06-10 15:55:07	2019-06-10 16:00:25
489	Cryoprecipitate	2	U	2019-06-10 11:29:56	2019-06-10 15:19:17	2019-06-10 15:31:37	2019-06-10 15:48:15	2019-06-10 15:49:45		2019-06-10 15:55:06	2019-06-10 16:00:27
490	fresh frozen plasma	120	ML	2019-06-10 11:22:54	2019-06-10 14:28:22	2019-06-10 15:55:56	2019-06-10 16:08:10	2019-06-10 16:09:28		2019-06-10 16:35:58	2019-06-10 16:37:57
491	fresh frozen plasma	200	ML	2019-06-10 10:37:55	2019-06-10 14:28:28	2019-06-10 16:08:39	2019-06-10 16:18:05	2019-06-10 16:19:00		2019-06-10 16:25:07	2019-06-10 16:27:54
492	RBC	1.5	U	2019-06-10 10:45:20	2019-06-10 15:10:53	2019-06-10 16:10:36	2019-06-10 16:27:40	2019-06-10 16:28:50		2019-06-10 16:39:15	2019-06-10 16:40:03
493	platelet	24	U	2019-06-10 09:02:35	2019-06-10 14:49:35	2019-06-10 16:10:36	2019-06-10 16:27:40	2019-06-10 16:28:50		2019-06-10 16:40:00	2019-06-10 16:40:59
494	platelet	21	U	2019-06-09 17:38:59	2019-06-10 15:13:27	2019-06-10 16:10:36	2019-06-10 16:27:40	2019-06-10 16:28:50		2019-06-10 16:38:05	2019-06-10 16:50:25
495	fresh frozen plasma	200	ML	2019-06-10 14:26:41	2019-06-10 16:00:40	2019-06-10 16:45:01	2019-06-10 16:51:35	2019-06-10 16:52:22		2019-06-10 17:09:19	2019-06-10 17:15:05
496	frozen plasma	130	ML	2019-06-10 14:57:54	2019-06-10 16:00:35	2019-06-10 16:45:01	2019-06-10 16:51:35	2019-06-10 16:52:55		2019-06-10 17:00:21	2019-06-10 17:02:50
497	frozen plasma	160	ML	2019-06-10 14:57:54	2019-06-10 16:00:35	2019-06-10 16:45:01	2019-06-10 16:51:35	2019-06-10 16:52:55		2019-06-10 17:00:21	2019-06-10 18:05:52
498	fresh frozen plasma	160	ML	2019-06-10 16:28:41	2019-06-10 16:44:59	2019-06-10 16:54:32	2019-06-10 17:04:52	2019-06-10 17:05:55		2019-06-10 17:15:40	2019-06-10 17:30:22
499	fresh frozen plasma	270	ML	2019-06-10 08:40:17	2019-06-10 16:57:56	2019-06-10 17:03:01	2019-06-10 17:13:35	2019-06-10 17:14:56		2019-06-10 17:25:49	2019-06-10 17:30:08
500	RBC	1.5	U	2019-06-10 10:22:30	2019-06-10 15:10:26	2019-06-10 17:03:01	2019-06-10 17:13:35	2019-06-10 17:14:56		2019-06-10 17:20:10	2019-06-10 17:30:32
501	RBC	1.5	U	2019-06-10 10:22:30	2019-06-10 16:51:19	2019-06-10 17:03:01	2019-06-10 17:13:35	2019-06-10 17:14:56		2019-06-10 17:20:26	2019-06-10 17:30:43
502	fresh frozen plasma	220	ML	2019-06-10 11:53:53	2019-06-10 16:58:17	2019-06-10 17:03:01	2019-06-10 17:13:35	2019-06-10 17:14:56		2019-06-10 17:25:29	2019-06-10 17:30:44
503	RBC	2	U	2019-06-10 11:16:25	2019-06-10 16:50:57	2019-06-10 16:53:56	2019-06-10 17:14:38	2019-06-10 17:15:23		2019-06-10 17:35:51	2019-06-10 17:45:19
504	RBC	2	U	2019-06-09 19:18:23	2019-06-10 15:12:04	2019-06-10 17:20:43	2019-06-10 17:31:18	2019-06-10 17:33:42		2019-06-10 17:40:55	2019-06-10 17:45:05
505	fresh frozen plasma	180	ML	2019-06-10 11:22:54	2019-06-10 14:28:22	2019-06-10 16:58:45	2019-06-10 17:31:18	2019-06-10 17:33:42		2019-06-10 17:52:12	2019-06-10 17:55:32
506	RBC	2	U	2019-06-10 09:27:35	2019-06-10 16:50:40	2019-06-10 17:08:20	2019-06-10 17:31:18	2019-06-10 17:33:42		2019-06-10 17:45:37	2019-06-10 18:00:22
507	RBC	2	U	2019-06-10 07:57:25	2019-06-10 15:08:44	2019-06-10 18:06:02	2019-06-10 18:22:55	2019-06-10 18:23:40		2019-06-10 18:35:25	2019-06-10 18:40:54
508	frozen plasma	130	ML	2019-06-10 09:54:43	2019-06-10 14:28:13	2019-06-10 18:22:25	2019-06-10 18:29:54	2019-06-10 18:30:46		2019-06-10 18:40:18	2019-06-10 18:45:55
509	RBC	1.5	U	2019-06-10 08:40:08	2019-06-10 16:50:16	2019-06-10 18:05:33	2019-06-10 18:57:31	2019-06-10 18:58:12		2019-06-10 19:04:53	2019-06-10 19:05:23
510	RBC	1.5	U	2019-06-10 08:40:08	2019-06-10 16:50:16	2019-06-10 18:05:33	2019-06-10 18:57:31	2019-06-10 18:58:12		2019-06-10 19:06:34	2019-06-10 20:40:45
511	frozen plasma	170	ML	2019-06-10 09:54:43	2019-06-10 14:28:13	2019-06-10 18:54:51	2019-06-10 19:35:02	2019-06-10 19:36:04		2019-06-10 19:52:07	2019-06-10 20:00:30
512	RBC	2	U	2019-06-09 19:18:23	2019-06-10 15:12:04	2019-06-10 19:34:31	2019-06-10 19:50:28	2019-06-10 19:51:12		2019-06-10 20:00:40	2019-06-10 20:05:08
513	RBC	2	U	2019-06-10 09:34:34	2019-06-10 19:05:06	2019-06-10 19:44:34	2019-06-10 20:47:26	2019-06-10 20:47:57		2019-06-10 21:05:48	2019-06-10 21:05:50
514	RBC	1.5	U	2019-06-10 14:57:21	2019-06-10 20:34:56	2019-06-10 20:40:15	2019-06-10 21:06:03	2019-06-10 21:06:40		2019-06-10 21:15:59	2019-06-10 21:20:43
515	RBC	1.5	U	2019-06-10 11:01:42	2019-06-10 19:05:25	2019-06-10 21:03:03	2019-06-10 21:34:44	2019-06-10 21:35:44		2019-06-10 21:40:22	2019-06-10 21:45:54
516	RBC	2	U	2019-06-10 16:36:47	2019-06-10 20:35:57	2019-06-10 21:29:25	2019-06-10 21:48:31	2019-06-10 21:49:01		2019-06-10 21:54:25	2019-06-10 21:54:44
517	RBC	2	U	2019-06-10 15:13:47	2019-06-10 20:36:30	2019-06-10 21:41:31	2019-06-10 22:21:15	2019-06-10 22:22:03		2019-06-10 22:41:28	2019-06-10 22:50:28
518	fresh frozen plasma	120	ML	2019-06-10 15:44:40	2019-06-10 22:00:15	2019-06-10 22:12:14	2019-06-10 22:21:15	2019-06-10 22:22:03		2019-06-10 22:33:30	2019-06-10 22:50:50
519	frozen plasma	240	ML	2019-06-10 16:55:39	2019-06-10 21:10:55	2019-06-10 22:07:49	2019-06-10 22:35:26	2019-06-10 22:43:09		2019-06-10 22:55:45	2019-06-10 22:57:31
520	fresh frozen plasma	130	ML	2019-06-10 13:42:18	2019-06-10 21:49:19	2019-06-10 22:08:20	2019-06-10 22:35:26	2019-06-10 22:43:09		2019-06-10 23:00:15	2019-06-10 23:00:50
521	fresh frozen plasma	160	ML	2019-06-10 18:44:50	2019-06-10 21:10:38	2019-06-10 22:05:33	2019-06-10 22:35:26	2019-06-10 22:43:09		2019-06-10 23:00:21	2019-06-10 23:05:44
522	fresh frozen plasma	250	ML	2019-06-10 13:42:18	2019-06-10 21:49:19	2019-06-10 22:08:20	2019-06-10 22:35:26	2019-06-10 22:43:09		2019-06-10 23:00:31	2019-06-10 23:30:18
523	fresh frozen plasma	130	ML	2019-06-10 16:40:56	2019-06-10 22:52:19	2019-06-10 23:01:15	2019-06-10 23:31:29	2019-06-10 23:32:21		2019-06-10 23:36:23	2019-06-10 23:36:36
524	fresh frozen plasma	240	ML	2019-06-10 21:52:08	2019-06-10 22:52:38	2019-06-10 22:55:28	2019-06-10 23:31:29	2019-06-10 23:32:21		2019-06-10 23:45:00	2019-06-10 23:45:25
525	fresh frozen plasma	150	ML	2019-06-10 16:40:56	2019-06-10 22:52:19	2019-06-10 23:34:40	2019-06-10 23:37:59	2019-06-10 23:38:50		2019-06-10 23:51:39	2019-06-11 00:05:32
526	RBC	1	U	2019-06-10 23:48:05	2019-06-11 01:51:51	2019-06-11 01:54:19	2019-06-11 02:46:11	2019-06-11 02:47:00		2019-06-11 02:55:05	2019-06-11 02:55:47
527	RBC	2	U	2019-06-10 23:48:05	2019-06-11 01:51:51	2019-06-11 01:54:19	2019-06-11 02:46:11	2019-06-11 02:47:00		2019-06-11 02:55:25	2019-06-11 04:15:35
528	RBC	1.5	U	2019-06-10 19:48:33	2019-06-11 00:27:16	2019-06-11 05:47:10	2019-06-11 06:07:30	2019-06-11 06:08:07		2019-06-11 06:10:16	2019-06-11 06:15:52
529	RBC	2	U	2019-06-10 21:16:58	2019-06-11 00:26:45	2019-06-11 06:39:12	2019-06-11 06:44:38	2019-06-11 06:45:13		2019-06-11 06:54:32	2019-06-11 07:13:50
530	RBC	1.5	U	2019-06-10 22:57:54	2019-06-11 00:44:11	2019-06-11 06:39:17	2019-06-11 06:44:38	2019-06-11 06:45:20		2019-06-11 06:50:54	2019-06-11 07:14:40
531	platelet	21	U	2019-06-10 12:46:34	2019-06-11 09:31:24	2019-06-11 10:00:20	2019-06-11 10:23:49	2019-06-11 10:24:26		2019-06-11 10:34:07	2019-06-11 10:34:31
532	frozen plasma	210	ML	2019-06-10 09:09:28	2019-06-11 10:24:39	2019-06-11 10:25:30	2019-06-11 10:35:00	2019-06-11 10:35:43		2019-06-11 10:44:40	2019-06-11 10:45:32
533	frozen plasma	230	ML	2019-06-10 09:09:28	2019-06-11 10:24:39	2019-06-11 10:25:30	2019-06-11 10:35:00	2019-06-11 10:35:43		2019-06-11 10:46:30	2019-06-11 11:05:46
534	RBC	1.5	U	2019-06-10 22:57:54	2019-06-11 00:44:11	2019-06-11 13:55:14	2019-06-11 13:58:13	2019-06-11 13:59:05		2019-06-11 14:09:46	2019-06-11 14:16:25
535	RBC	1.5	U	2019-06-10 15:46:57	2019-06-11 06:13:45	2019-06-11 15:13:22	2019-06-11 15:29:59	2019-06-11 15:30:47		2019-06-15 15:40:43	2019-06-11 15:44:30
536	frozen plasma	160	ML	2019-06-11 14:10:25	2019-06-11 14:25:35	2019-06-11 15:25:47	2019-06-11 15:30:58	2019-06-11 15:31:29		2019-06-11 15:35:03	2019-06-11 15:45:17
537	fresh frozen plasma	180	ML	2019-06-11 08:25:38	2019-06-11 15:15:58	2019-06-11 15:22:31	2019-06-11 15:31:43	2019-06-11 15:32:01		2019-06-11 15:45:23	2019-06-11 15:56:01
538	fresh frozen plasma	260	ML	2019-06-11 10:11:14	2019-06-11 13:39:32	2019-06-11 15:16:23	2019-06-11 15:36:28	2019-06-11 15:36:47		2019-06-11 15:52:04	2019-06-11 15:59:08
539	RBC	1.5	U	2019-06-11 09:38:06	2019-06-11 15:04:23	2019-06-11 15:51:20	2019-06-11 15:54:28	2019-06-11 15:55:22		2019-06-11 16:04:27	2019-06-11 16:10:50
540	RBC	2	U	2019-06-11 14:57:23	2019-06-11 15:50:19	2019-06-11 15:52:22	2019-06-11 15:59:31	2019-06-11 16:01:51		2019-06-11 16:06:32	2019-06-11 16:26:04
541	RBC	1.5	U	2019-06-11 09:09:32	2019-06-11 15:03:47	2019-06-11 15:50:51	2019-06-11 16:01:32	2019-06-11 16:02:56		2019-06-11 16:11:58	2019-06-11 16:13:08
542	RBC	1	U	2019-06-11 08:27:12	2019-06-11 15:14:58	2019-06-11 15:50:51	2019-06-11 16:01:32	2019-06-11 16:02:56		2019-06-11 16:21:53	2019-06-11 16:22:56
543	RBC	1.5	U	2019-06-11 09:09:32	2019-06-11 15:03:47	2019-06-11 15:50:51	2019-06-11 16:01:32	2019-06-11 16:02:56		2019-06-11 16:13:33	2019-06-11 17:56:50
544	RBC	1.5	U	2019-06-11 08:27:12	2019-06-11 15:14:58	2019-06-11 15:50:51	2019-06-11 16:01:32	2019-06-11 16:02:56		2019-06-11 16:22:20	2019-06-11 18:49:53
545	fresh frozen plasma	230	ML	2019-06-11 09:39:23	2019-06-11 15:16:35	2019-06-11 15:57:29	2019-06-11 16:05:49	2019-06-11 16:08:09		2019-06-11 16:25:09	2019-06-11 16:25:33
546	fresh frozen plasma	200	ML	2019-06-11 09:57:35	2019-06-11 15:15:27	2019-06-11 15:57:29	2019-06-11 16:05:49	2019-06-11 16:08:09		2019-06-11 16:22:08	2019-06-11 16:25:52
547	frozen plasma	220	ML	2019-06-11 11:32:16	2019-06-11 13:39:55	2019-06-11 16:05:05	2019-06-11 16:09:56	2019-06-11 16:10:51		2019-06-11 16:20:00	2019-06-11 16:25:00
548	fresh frozen plasma	240	ML	2019-06-11 10:15:42	2019-06-11 13:39:22	2019-06-11 16:05:05	2019-06-11 16:09:56	2019-06-11 16:10:51		2019-06-11 16:25:36	2019-06-11 16:30:57
549	fresh frozen plasma	230	ML	2019-06-11 14:10:25	2019-06-11 14:25:35	2019-06-11 16:07:29	2019-06-11 16:11:07	2019-06-11 16:11:28		2019-06-11 16:22:55	2019-06-11 16:24:14
550	platelet	25	U	2019-06-11 14:10:25	2019-06-11 15:30:20	2019-06-11 16:58:24	2019-06-11 17:02:27	2019-06-11 17:03:03		2019-06-11 17:17:46	2019-06-11 17:18:08
551	platelet	13	U	2019-06-10 14:51:42	2019-06-11 16:31:40	2019-06-11 16:57:10	2019-06-11 17:43:23	2019-06-11 17:51:15		2019-06-11 18:05:15	2019-06-11 18:10:16
552	platelet	16	U	2019-06-10 14:55:51	2019-06-11 16:32:21	2019-06-11 16:57:10	2019-06-11 17:43:23	2019-06-11 17:51:15		2019-06-11 18:06:05	2019-06-11 18:10:20
553	RBC	2	U	2019-06-10 14:54:09	2019-06-11 16:29:44	2019-06-11 16:57:10	2019-06-11 17:43:23	2019-06-11 17:51:15		2019-06-11 18:06:58	2019-06-11 18:10:25
554	RBC	2	U	2019-06-10 14:16:45	2019-06-11 16:31:06	2019-06-11 16:57:10	2019-06-11 17:43:23	2019-06-11 17:51:15		2019-06-11 18:09:37	2019-06-11 18:12:33
555	platelet	22	U	2019-06-10 09:05:53	2019-06-11 16:29:09	2019-06-11 16:57:10	2019-06-11 17:43:23	2019-06-11 17:51:15		2019-06-11 18:07:26	2019-06-11 18:14:34
556	platelet	22	U	2019-06-10 09:05:53	2019-06-11 16:29:09	2019-06-11 16:57:10	2019-06-11 17:43:23	2019-06-11 17:51:15		2019-06-11 18:07:26	2019-06-11 18:14:34
557	platelet	21	U	2019-06-10 15:23:44	2019-06-11 16:32:09	2019-06-11 16:57:10	2019-06-11 17:43:23	2019-06-11 17:51:15		2019-06-11 18:08:11	2019-06-11 18:38:49
558	RBC	1.5	U	2019-06-11 10:17:23	2019-06-11 15:03:17	2019-06-11 16:05:05	2019-06-11 17:53:13	2019-06-11 17:53:52		2019-06-11 17:59:44	2019-06-11 18:00:28
559	fresh frozen plasma	290	ML	2019-06-11 17:17:28	2019-06-11 17:52:49	2019-06-11 18:13:24	2019-06-11 18:38:39	2019-06-11 18:39:30		2019-06-11 18:40:48	2019-06-11 18:45:15
560	fresh frozen plasma	240	ML	2019-06-11 17:12:52	2019-06-11 18:25:48	2019-06-11 18:33:58	2019-06-11 18:40:36	2019-06-11 18:41:11		2019-06-11 18:45:43	2019-06-11 18:50:00
561	RBC	2	U	2019-06-11 16:42:12	2019-06-11 18:24:24	2019-06-11 18:31:08	2019-06-11 19:19:31	2019-06-11 19:20:00		2019-06-11 19:27:02	2019-06-11 19:28:46
562	RBC	1.5	U	2019-06-11 10:17:23	2019-06-11 15:03:17	2019-06-11 19:07:43	2019-06-11 19:38:27	2019-06-11 19:42:21		2019-06-11 19:44:16	2019-06-11 19:45:06
563	platelet	20	U	2019-06-11 17:34:11	2019-06-11 18:50:42	2019-06-11 19:07:43	2019-06-11 19:38:27	2019-06-11 19:42:21		2019-06-11 19:52:32	2019-06-11 19:55:50
564	frozen plasma	230	ML	2019-06-11 07:53:52	2019-06-11 13:40:15	2019-06-11 19:20:51	2019-06-11 19:38:27	2019-06-11 19:42:21		2019-06-11 20:00:04	2019-06-11 20:00:42
565	RBC	2	U	2019-06-11 11:28:22	2019-06-11 18:45:13	2019-06-11 19:03:16	2019-06-11 19:38:27	2019-06-11 19:42:21		2019-06-11 20:00:26	2019-06-11 20:01:34
566	fresh frozen plasma	220	ML	2019-06-11 17:17:09	2019-06-11 19:34:59	2019-06-11 19:35:13	2019-06-11 19:38:27	2019-06-11 19:42:21		2019-06-11 20:25:21	2019-06-11 20:26:01
567	RBC	1.5	U	2019-06-11 15:53:47	2019-06-11 19:12:39	2019-06-11 19:31:45	2019-06-11 20:24:11	2019-06-11 20:25:45		2019-06-11 20:36:02	2019-06-11 20:40:40
568	RBC	1.5	U	2019-06-11 16:49:01	2019-06-11 19:13:06	2019-06-11 19:48:28	2019-06-11 20:24:11	2019-06-11 20:25:45		2019-06-11 20:40:43	2019-06-11 20:45:09
569	platelet	10	U	2019-06-08 13:04:15	2019-06-11 18:51:27	2019-06-11 19:32:52	2019-06-11 20:24:11	2019-06-11 20:25:45		2019-06-11 20:42:15	2019-06-11 20:45:44
570	RBC	2	U	2019-06-11 14:02:05	2019-06-11 19:54:22	2019-06-11 19:59:51	2019-06-11 21:06:00	2019-06-11 21:06:39		2019-06-11 21:10:26	2019-06-11 21:12:42
571	RBC	2	U	2019-06-11 18:29:40	2019-06-11 20:55:54	2019-06-11 20:58:23	2019-06-11 21:48:41	2019-06-11 21:49:07		2019-06-11 21:50:17	2019-06-11 22:00:39
572	frozen plasma	280	ML	2019-06-11 08:56:24	2019-06-11 13:39:49	2019-06-11 22:06:58	2019-06-11 22:27:47	2019-06-11 22:28:19		2019-06-11 22:45:49	2019-06-11 22:45:18
573	RBC	1.5	U	2019-06-11 15:53:47	2019-06-11 19:12:39	2019-06-11 19:32:04	2019-06-11 22:30:16	2019-06-11 22:30:52		2019-06-11 22:48:22	2019-06-11 23:05:57
574	RBC	2	U	2019-06-11 11:28:22	2019-06-11 18:45:13	2019-06-11 19:08:19	2019-06-11 23:57:22	2019-06-11 23:58:17		2019-06-12 00:11:56	2019-06-12 00:12:55
575	RBC	1.5	U	2019-06-11 23:17:49	2019-06-12 01:19:56	2019-06-12 03:20:17	2019-06-12 03:58:06	2019-06-12 03:58:34		2019-06-12 04:10:35	2019-06-12 04:15:16
576	RBC	1.5	U	2019-06-11 23:17:49	2019-06-12 07:24:09	2019-06-12 07:33:53	2019-06-12 08:50:39	2019-06-12 08:51:24		2019-06-12 08:59:39	2019-06-12 09:15:36
577	RBC	1	U	2019-06-12 04:13:34	2019-06-12 07:23:42	2019-06-12 07:26:26	2019-06-12 09:00:27	2019-06-12 09:01:03		2019-06-12 09:10:32	2019-06-12 09:15:32
578	RBC	2	U	2019-06-11 09:10:04	2019-06-12 09:02:55	2019-06-12 09:05:10	2019-06-12 09:13:42	2019-06-12 09:16:10		2019-06-12 09:25:53	2019-06-12 09:45:49
579	fresh frozen plasma	250	ML	2019-06-12 07:59:02	2019-06-12 09:50:41	2019-06-12 10:27:44	2019-06-12 10:34:29	2019-06-12 10:35:08		2019-06-12 10:50:23	2019-06-12 10:55:35
580	fresh frozen plasma	180	ML	2019-06-12 07:49:09	2019-06-12 09:50:56	2019-06-12 10:27:44	2019-06-12 10:34:29	2019-06-12 10:35:12		2019-06-12 10:49:41	2019-06-12 11:00:10
581	fresh frozen plasma	230	ML	2019-06-12 07:45:55	2019-06-12 09:51:01	2019-06-12 10:27:44	2019-06-12 10:34:29	2019-06-12 10:35:19		2019-06-12 10:50:55	2019-06-12 10:55:17
582	fresh frozen plasma	250	ML	2019-06-12 08:13:48	2019-06-12 09:50:36	2019-06-12 10:27:44	2019-06-12 10:34:29	2019-06-12 10:35:28		2019-06-12 10:47:23	2019-06-12 10:54:08
583	fresh frozen plasma	250	ML	2019-06-12 07:43:47	2019-06-12 09:50:32	2019-06-12 10:27:44	2019-06-12 10:34:29	2019-06-12 10:35:36		2019-06-12 10:48:06	2019-06-12 10:56:24
584	fresh frozen plasma	130	ML	2019-06-12 08:10:37	2019-06-12 09:50:51	2019-06-12 10:27:44	2019-06-12 10:34:29	2019-06-12 10:35:43		2019-06-12 10:48:48	2019-06-12 10:55:35
585	RBC	2	U	2019-06-11 09:10:04	2019-06-12 10:55:45	2019-06-12 10:58:40	2019-06-12 11:11:27	2019-06-12 11:14:03		2019-06-12 11:20:53	2019-06-12 11:35:47
586	RBC	2	U	2019-06-11 09:10:04	2019-06-12 10:55:45	2019-06-12 10:58:40	2019-06-12 11:11:27	2019-06-12 11:14:03		2019-06-12 11:21:05	2019-06-12 11:45:05
587	fresh frozen plasma	120	ML	2019-06-12 08:10:37	2019-06-12 09:50:51	2019-06-12 11:23:15	2019-06-12 11:26:13	2019-06-12 11:26:38		2019-06-12 11:30:49	2019-06-12 11:35:01
588	fresh frozen plasma	220	ML	2019-06-12 09:00:51	2019-06-12 09:50:45	2019-06-12 13:46:14	2019-06-12 13:51:31	2019-06-12 13:52:07		2019-06-12 14:05:33	2019-06-12 14:15:10
589	frozen plasma	260	ML	2019-06-12 06:56:16	2019-06-12 09:51:10	2019-06-12 14:04:56	2019-06-12 14:24:42	2019-06-12 14:25:41		2019-06-12 14:32:43	2019-06-12 14:40:43
590	RBC	2	U	2019-06-12 08:51:56	2019-06-12 14:31:47	2019-06-12 14:36:31	2019-06-12 14:46:32	2019-06-12 14:47:16		2019-06-12 15:03:34	2019-06-12 15:20:19
591	fresh frozen plasma	180	ML	2019-06-12 09:04:55	2019-06-12 14:54:03	2019-06-12 15:02:45	2019-06-12 15:04:44	2019-06-12 15:05:21		2019-06-12 15:10:06	2019-06-12 15:22:00
592	RBC	2	U	2019-06-12 09:34:25	2019-06-12 14:31:33	2019-06-12 14:53:47	2019-06-12 15:05:21	2019-06-12 15:05:50		2019-06-12 15:30:39	2019-06-12 15:35:22
593	fresh frozen plasma	180	ML	2019-06-12 09:00:34	2019-06-12 14:53:46	2019-06-12 15:10:49	2019-06-12 15:47:51	2019-06-12 15:48:26		2019-06-12 16:02:37	2019-06-12 16:02:48
594	frozen plasma	220	ML	2019-06-12 08:37:13	2019-06-12 16:02:16	2019-06-12 16:13:15	2019-06-12 16:20:22	2019-06-12 16:22:59		2019-06-12 16:29:00	2019-06-12 16:30:21
595	fresh frozen plasma	320	ML	2019-06-12 08:54:09	2019-06-12 16:02:20	2019-06-12 16:03:11	2019-06-12 16:21:06	2019-06-12 16:23:17		2019-06-12 16:45:32	2019-06-12 16:46:08
596	fresh frozen plasma	250	ML	2019-06-12 10:10:43	2019-06-12 15:39:27	2019-06-12 16:02:46	2019-06-12 16:21:06	2019-06-12 16:23:17		2019-06-12 16:52:34	2019-06-12 16:52:49
597	fresh frozen plasma	260	ML	2019-06-12 09:58:12	2019-06-12 15:39:09	2019-06-12 15:51:20	2019-06-12 16:27:21	2019-06-12 16:29:15		2019-06-12 16:48:17	2019-06-12 16:50:53
598	RBC	2	U	2019-06-11 09:10:04	2019-06-12 16:31:50	2019-06-12 16:32:36	2019-06-12 16:37:56	2019-06-12 16:38:37		2019-06-12 16:43:09	2019-06-12 17:00:34
599	fresh frozen plasma	250	ML	2019-06-12 09:54:39	2019-06-12 15:39:32	2019-06-12 17:11:26	2019-06-12 17:38:54	2019-06-12 17:39:24		2019-06-12 17:48:03	2019-06-12 17:50:12
600	fresh frozen plasma	250	ML	2019-06-12 09:45:58	2019-06-12 15:39:04	2019-06-12 16:59:37	2019-06-12 17:51:33	2019-06-12 17:52:00		2019-06-12 18:25:07	2019-06-12 18:25:25
601	frozen plasma	230	ML	2019-06-12 09:38:12	2019-06-12 15:39:38	2019-06-12 16:59:37	2019-06-12 17:51:33	2019-06-12 17:52:10		2019-06-12 18:15:55	2019-06-12 18:20:52
602	RBC	1.5	U	2019-06-12 10:45:24	2019-06-12 17:59:08	2019-06-12 18:05:30	2019-06-12 18:14:22	2019-06-12 18:15:26		2019-06-12 18:14:02	2019-06-12 18:15:23
603	RBC	2	U	2019-06-11 09:10:04	2019-06-12 16:31:50	2019-06-12 18:05:47	2019-06-12 18:14:22	2019-06-12 18:15:26		2019-06-12 18:30:26	2019-06-12 18:35:41
604	fresh frozen plasma	230	ML	2019-06-12 16:58:40	2019-06-12 17:59:31	2019-06-12 18:02:12	2019-06-12 18:15:13	2019-06-12 18:15:42		2019-06-12 19:56:59	2019-06-12 20:00:21
605	RBC	1	U	2019-06-12 11:01:31	2019-06-12 16:50:59	2019-06-12 17:12:25	2019-06-12 18:36:22	2019-06-12 18:38:02		2019-06-12 18:56:50	2019-06-12 19:06:27
606	RBC	1	U	2019-06-12 12:36:48	2019-06-12 16:30:49	2019-06-12 17:55:31	2019-06-12 18:36:22	2019-06-12 18:38:02		2019-06-12 18:55:23	2019-06-12 19:09:42
607	RBC	1	U	2019-06-12 12:36:48	2019-06-12 16:30:49	2019-06-12 17:55:31	2019-06-12 18:36:22	2019-06-12 18:38:02		2019-06-12 18:55:47	2019-06-12 20:55:23
608	RBC	1.5	U	2019-06-12 10:45:24	2019-06-12 17:59:08	2019-06-12 18:57:02	2019-06-12 19:16:21	2019-06-12 19:17:18		2019-06-12 19:19:15	2019-06-12 19:20:47
609	RBC	1.5	U	2019-06-12 16:28:02	2019-06-12 18:48:33	2019-06-12 18:50:25	2019-06-12 19:15:48	2019-06-12 19:17:24		2019-06-12 19:31:07	2019-06-12 19:31:32
610	RBC	1.5	U	2019-06-12 11:58:41	2019-06-12 16:51:23	2019-06-12 16:56:57	2019-06-12 19:15:48	2019-06-12 19:17:24		2019-06-12 19:33:41	2019-06-12 19:35:13
611	RBC	1.5	U	2019-06-12 11:58:41	2019-06-12 16:51:23	2019-06-12 16:56:57	2019-06-12 19:15:48	2019-06-12 19:17:24		2019-06-12 19:33:41	2019-06-12 19:35:13
612	platelet	10	U	2019-06-12 11:47:27	2019-06-12 15:58:26	2019-06-12 16:56:57	2019-06-12 19:15:48	2019-06-12 19:17:24		2019-06-12 19:31:14	2019-06-12 19:40:37
613	RBC	2	U	2019-06-12 11:37:15	2019-06-12 15:54:17	2019-06-12 18:50:52	2019-06-12 19:15:48	2019-06-12 19:17:24		2019-06-12 19:32:28	2019-06-12 19:50:16
614	RBC	1.5	U	2019-06-12 11:58:41	2019-06-12 16:51:23	2019-06-12 16:56:57	2019-06-12 19:15:48	2019-06-12 19:17:24		2019-06-12 19:34:34	2019-06-12 22:20:32
615	RBC	1.5	U	2019-06-12 11:58:41	2019-06-12 16:51:23	2019-06-12 16:56:57	2019-06-12 19:15:48	2019-06-12 19:17:24		2019-06-12 19:34:34	2019-06-12 22:20:32
616	RBC	1	U	2019-06-12 15:03:13	2019-06-12 18:08:43	2019-06-12 19:02:39	2019-06-12 19:44:47	2019-06-12 19:45:24		2019-06-12 20:05:40	2019-06-12 20:10:08
617	fresh frozen plasma	220	ML	2019-06-12 09:51:06	2019-06-12 15:39:16	2019-06-12 19:36:37	2019-06-12 20:10:34	2019-06-12 20:11:22		2019-06-12 20:28:47	2019-06-12 20:29:09
618	frozen plasma	240	ML	2019-06-12 19:13:14	2019-06-12 19:48:13	2019-06-12 19:52:13	2019-06-12 20:10:34	2019-06-12 20:11:22		2019-06-12 20:29:09	2019-06-12 20:30:51
619	fresh frozen plasma	250	ML	2019-06-12 19:13:56	2019-06-12 19:48:19	2019-06-12 19:49:42	2019-06-12 20:15:07	2019-06-12 20:17:09		2019-06-12 20:30:44	2019-06-12 20:35:00
620	platelet	11	U	2019-06-11 15:54:08	2019-06-12 19:43:21	2019-06-12 19:56:30	2019-06-12 20:15:07	2019-06-12 20:17:09		2019-06-12 20:30:18	2019-06-12 20:35:46
621	RBC	2	U	2019-06-12 16:04:12	2019-06-12 17:57:53	2019-06-12 20:05:20	2019-06-12 20:15:07	2019-06-12 20:17:09		2019-06-12 20:30:09	2019-06-12 20:47:35
622	RBC	2	U	2019-06-12 16:04:12	2019-06-12 17:57:53	2019-06-12 20:05:20	2019-06-12 20:15:07	2019-06-12 20:17:09		2019-06-12 20:30:15	2019-06-12 23:25:09
623	RBC	2	U	2019-06-11 09:45:48	2019-06-12 20:04:30	2019-06-12 20:16:55	2019-06-12 20:25:45	2019-06-12 20:28:14		2019-06-12 21:05:37	2019-06-12 21:10:33
624	RBC	2	U	2019-06-11 09:45:48	2019-06-12 20:04:30	2019-06-12 20:16:55	2019-06-12 20:25:45	2019-06-12 20:28:14		2019-06-12 22:10:16	2019-06-12 22:10:34
625	RBC	2	U	2019-06-12 15:35:41	2019-06-12 20:28:54	2019-06-12 20:33:17	2019-06-12 20:49:20	2019-06-12 20:50:01		2019-06-12 20:55:48	2019-06-12 21:01:54
626	platelet	18	U	2019-06-12 10:31:29	2019-06-12 19:47:59	2019-06-12 20:50:20	2019-06-12 21:22:47	2019-06-12 21:23:27		2019-06-12 21:25:18	2019-06-12 21:30:48
627	RBC	1	U	2019-06-11 10:17:46	2019-06-12 21:20:55	2019-06-12 21:26:21	2019-06-12 21:31:26	2019-06-12 21:40:05		2019-06-12 21:39:32	2019-06-12 21:40:52
628	RBC	1	U	2019-06-11 10:17:46	2019-06-12 21:20:55	2019-06-12 21:26:21	2019-06-12 21:31:26	2019-06-12 21:40:05		2019-06-12 21:40:18	2019-06-12 21:45:32
629	fresh frozen plasma	220	ML	2019-06-11 10:53:24	2019-06-12 21:21:35	2019-06-12 21:26:36	2019-06-12 21:31:26	2019-06-12 21:40:05		2019-06-12 21:45:34	2019-06-12 21:45:48
630	RBC	1	U	2019-06-11 10:53:24	2019-06-12 21:21:25	2019-06-12 21:26:36	2019-06-12 21:31:26	2019-06-12 21:40:05		2019-06-12 21:53:37	2019-06-12 21:53:00
631	RBC	1	U	2019-06-11 10:53:24	2019-06-12 21:21:25	2019-06-12 21:26:36	2019-06-12 21:31:26	2019-06-12 21:40:05		2019-06-12 21:45:05	2019-06-12 21:53:20
632	fresh frozen plasma	180	ML	2019-06-11 10:53:24	2019-06-12 21:21:35	2019-06-12 21:26:36	2019-06-12 21:31:26	2019-06-12 21:40:05		2019-06-12 21:45:58	2019-06-12 22:02:38
633	fresh frozen plasma	130	ML	2019-06-11 10:17:46	2019-06-12 21:21:05	2019-06-12 21:26:21	2019-06-12 21:31:26	2019-06-12 21:40:05		2019-06-12 22:39:49	2019-06-12 22:40:14
634	fresh frozen plasma	270	ML	2019-06-11 10:17:46	2019-06-12 21:21:05	2019-06-12 21:26:21	2019-06-12 21:31:26	2019-06-12 21:40:05		2019-06-12 22:40:40	2019-06-12 22:56:54
635	RBC	2	U	2019-06-12 15:03:13	2019-06-12 18:08:43	2019-06-12 19:02:33	2019-06-12 21:54:45	2019-06-12 21:55:27		2019-06-12 22:00:26	2019-06-12 22:03:52
636	RBC	1	U	2019-06-12 16:28:02	2019-06-12 18:48:33	2019-06-12 21:38:03	2019-06-12 22:05:56	2019-06-12 22:06:21		2019-06-12 22:14:08	2019-06-12 22:14:34
637	fresh frozen plasma	250	ML	2019-06-12 19:13:56	2019-06-12 19:48:19	2019-06-12 21:55:24	2019-06-12 22:32:40	2019-06-12 22:33:14		2019-06-12 22:45:00	2019-06-12 22:50:00
638	RBC	2	U	2019-06-12 13:57:58	2019-06-12 19:47:13	2019-06-12 22:17:05	2019-06-12 23:00:17	2019-06-12 23:01:39		2019-06-12 22:59:34	2019-06-12 23:00:48
639	RBC	1	U	2019-06-12 12:36:48	2019-06-12 16:30:49	2019-06-12 22:23:29	2019-06-12 23:00:17	2019-06-12 23:01:39		2019-06-12 23:11:11	2019-06-12 23:15:57
640	RBC	1.5	U	2019-06-11 10:17:46	2019-06-12 22:47:09	2019-06-12 22:50:04	2019-06-12 23:06:27	2019-06-12 23:06:59		2019-06-12 23:18:28	2019-06-12 23:30:37
641	RBC	1.5	U	2019-06-11 10:17:46	2019-06-12 22:47:09	2019-06-12 22:50:04	2019-06-12 23:06:27	2019-06-12 23:06:59		2019-06-12 23:18:49	2019-06-12 23:47:35
642	fresh frozen plasma	270	ML	2019-06-11 10:17:46	2019-06-12 23:16:47	2019-06-12 23:46:32	2019-06-13 00:03:45	2019-06-13 00:04:18		2019-06-13 00:10:40	2019-06-13 00:10:00
643	fresh frozen plasma	190	ML	2019-06-11 10:17:46	2019-06-12 23:16:47	2019-06-12 23:46:32	2019-06-13 00:03:45	2019-06-13 00:04:18		2019-06-13 00:10:49	2019-06-13 00:22:07
644	RBC	2	U	2019-06-12 13:57:58	2019-06-12 19:47:13	2019-06-13 03:22:21	2019-06-13 03:33:52	2019-06-13 03:35:21		2019-06-13 03:50:34	2019-06-13 04:00:56
645	RBC	2	U	2019-06-12 13:57:58	2019-06-12 19:47:13	2019-06-13 06:18:14	2019-06-13 06:38:21	2019-06-13 06:38:58		2019-06-13 06:44:56	2019-06-13 06:45:29
646	fresh frozen plasma	250	ML	2019-06-13 03:36:53	2019-06-13 06:21:35	2019-06-13 06:40:40	2019-06-13 07:07:03	2019-06-13 07:07:48		2019-06-13 07:14:30	2019-06-13 07:15:06
647	frozen plasma	250	ML	2019-06-13 00:14:21	2019-06-13 07:12:06	2019-06-13 07:18:24	2019-06-13 07:22:35	2019-06-13 07:23:16		2019-06-13 07:33:47	2019-06-13 07:35:32
648	fresh frozen plasma	250	ML	2019-06-13 03:36:53	2019-06-13 06:21:35	2019-06-13 08:07:07	2019-06-13 08:39:46	2019-06-13 08:47:39		2019-06-13 08:55:15	2019-06-13 09:00:37
649	fresh frozen plasma	250	ML	2019-06-13 03:36:53	2019-06-13 06:21:35	2019-06-13 09:23:46	2019-06-13 09:34:38	2019-06-13 09:36:58		2019-06-13 10:00:38	2019-06-13 10:05:36
650	RBC	1	U	2019-06-13 05:18:45	2019-06-13 06:21:59	2019-06-13 10:06:24	2019-06-13 10:12:16	2019-06-13 10:12:56		2019-06-13 10:21:06	2019-06-13 10:21:50
651	RBC	1	U	2019-06-13 06:16:35	2019-06-13 11:37:39	2019-06-13 11:38:37	2019-06-13 11:55:24	2019-06-13 11:55:46		2019-06-13 12:05:50	2019-06-13 12:10:58
652	RBC	1	U	2019-06-13 06:16:35	2019-06-13 11:37:39	2019-06-13 10:28:23	2019-06-13 11:55:24	2019-06-13 11:55:46		2019-06-13 12:05:50	2019-06-13 12:10:58
653	RBC	1	U	2019-06-13 06:16:35	2019-06-13 11:37:39	2019-06-13 11:52:39	2019-06-13 11:55:24	2019-06-13 11:55:46		2019-06-13 12:05:19	2019-06-13 13:00:39
654	fresh frozen plasma	140	ML	2019-06-12 08:35:55	2019-06-13 11:44:38	2019-06-13 11:45:07	2019-06-13 11:56:22	2019-06-13 11:58:38		2019-06-13 12:05:28	2019-06-13 12:05:09
655	fresh frozen plasma	130	ML	2019-06-12 08:35:55	2019-06-13 11:44:38	2019-06-13 11:45:07	2019-06-13 11:56:22	2019-06-13 11:58:38		2019-06-13 12:05:28	2019-06-13 12:20:33
656	fresh frozen plasma	140	ML	2019-06-12 08:35:55	2019-06-13 11:44:38	2019-06-13 11:45:07	2019-06-13 11:56:22	2019-06-13 11:58:38		2019-06-13 12:05:28	2019-06-13 12:36:32
657	fresh frozen plasma	250	ML	2019-06-12 08:35:55	2019-06-13 11:43:09	2019-06-13 11:58:07	2019-06-13 12:13:25	2019-06-13 12:15:45		2019-06-13 12:20:17	2019-06-13 12:25:19
658	fresh frozen plasma	250	ML	2019-06-12 08:35:55	2019-06-13 11:43:09	2019-06-13 11:58:07	2019-06-13 12:13:25	2019-06-13 12:15:45		2019-06-13 12:20:52	2019-06-13 12:35:56
659	RBC	1.5	U	2019-06-12 08:35:55	2019-06-13 11:45:48	2019-06-13 12:03:56	2019-06-13 12:13:25	2019-06-13 12:15:45		2019-06-13 12:35:31	2019-06-13 12:50:21
660	RBC	1.5	U	2019-06-12 08:35:55	2019-06-13 12:11:09	2019-06-13 12:11:23	2019-06-13 12:13:25	2019-06-13 12:15:45		2019-06-13 12:20:09	2019-06-13 12:50:47
661	RBC	1	U	2019-06-12 08:35:55	2019-06-13 12:11:09	2019-06-13 12:11:23	2019-06-13 12:13:25	2019-06-13 12:15:45		2019-06-13 12:20:05	2019-06-13 12:54:07
662	RBC	1	U	2019-06-12 08:35:55	2019-06-13 11:45:48	2019-06-13 12:03:56	2019-06-13 12:13:25	2019-06-13 12:15:45		2019-06-13 12:35:57	2019-06-13 13:05:36
663	RBC	1	U	2019-06-12 08:35:55	2019-06-13 11:45:48	2019-06-13 12:03:56	2019-06-13 12:13:25	2019-06-13 12:15:45		2019-06-13 12:35:19	2019-06-13 13:23:44
664	RBC	1	U	2019-06-13 05:18:45	2019-06-13 06:21:59	2019-06-13 12:22:45	2019-06-13 12:36:36	2019-06-13 12:37:12		2019-06-13 12:42:21	2019-06-13 12:42:38
665	frozen plasma	220	ML	2019-06-11 09:45:55	2019-06-13 13:49:35	2019-06-13 13:50:21	2019-06-13 14:34:53	2019-06-13 14:35:18		2019-06-13 14:55:45	2019-06-13 15:00:06
666	frozen plasma	200	ML	2019-06-13 08:21:05	2019-06-13 14:26:24	2019-06-13 14:33:22	2019-06-13 14:42:44	2019-06-13 14:45:14		2019-06-13 15:05:56	2019-06-13 15:10:23
667	fresh frozen plasma	200	ML	2019-06-13 08:11:20	2019-06-13 14:36:48	2019-06-13 14:38:08	2019-06-13 14:42:44	2019-06-13 14:45:30		2019-06-13 14:50:53	2019-06-13 15:00:14
668	frozen plasma	230	ML	2019-06-13 09:14:58	2019-06-13 14:27:19	2019-06-13 14:35:25	2019-06-13 15:00:43	2019-06-13 15:01:37		2019-06-13 15:50:43	2019-06-13 15:51:15
669	frozen plasma	240	ML	2019-06-13 10:35:04	2019-06-13 14:26:36	2019-06-13 14:35:25	2019-06-13 15:00:43	2019-06-13 15:01:37		2019-06-13 15:52:56	2019-06-13 15:53:49
670	fresh frozen plasma	250	ML	2019-06-13 08:46:32	2019-06-13 14:27:13	2019-06-13 14:40:58	2019-06-13 15:02:25	2019-06-13 15:05:34		2019-06-13 15:10:17	2019-06-13 15:15:33
671	fresh frozen plasma	220	ML	2019-06-13 09:51:55	2019-06-13 14:27:01	2019-06-13 14:40:58	2019-06-13 15:02:25	2019-06-13 15:05:34		2019-06-13 15:10:08	2019-06-13 15:20:47
672	fresh frozen plasma	200	ML	2019-06-13 10:31:16	2019-06-13 14:26:41	2019-06-13 14:33:32	2019-06-13 15:02:25	2019-06-13 15:05:34		2019-06-13 21:03:02	2019-06-13 21:23:16
673	frozen plasma	250	ML	2019-06-13 09:37:55	2019-06-13 14:26:51	2019-06-13 14:57:13	2019-06-13 15:08:32	2019-06-13 15:09:09		2019-06-13 15:15:58	2019-06-13 15:20:50
674	RBC	2	U	2019-06-13 06:47:35	2019-06-13 14:42:38	2019-06-13 14:57:23	2019-06-13 15:14:51	2019-06-13 15:15:33		2019-06-13 15:21:10	2019-06-13 15:30:01
675	RBC	2	U	2019-06-13 08:22:17	2019-06-13 14:43:06	2019-06-13 14:57:27	2019-06-13 15:14:51	2019-06-13 15:15:59		2019-06-13 15:24:43	2019-06-13 15:30:10
676	frozen plasma	190	ML	2019-06-13 09:56:58	2019-06-13 14:26:31	2019-06-13 15:05:30	2019-06-13 15:16:36	2019-06-13 15:17:18		2019-06-13 15:30:07	2019-06-13 15:35:45
677	frozen plasma	190	ML	2019-06-13 10:15:12	2019-06-13 14:37:42	2019-06-13 14:55:02	2019-06-13 15:20:58	2019-06-13 15:22:23		2019-06-13 15:51:32	2019-06-13 15:53:06
678	RBC	2	U	2019-06-13 10:04:42	2019-06-13 14:43:49	2019-06-13 14:55:02	2019-06-13 15:20:58	2019-06-13 15:22:23		2019-06-13 15:55:17	2019-06-13 16:03:07
679	fresh frozen plasma	250	ML	2019-06-13 10:10:46	2019-06-13 14:26:46	2019-06-13 14:42:25	2019-06-13 15:20:58	2019-06-13 15:22:46		2019-06-13 15:35:15	2019-06-13 15:35:07
680	fresh frozen plasma	230	ML	2019-06-13 09:58:43	2019-06-13 14:26:15	2019-06-13 14:42:01	2019-06-13 15:20:58	2019-06-13 15:22:46		2019-06-13 15:35:10	2019-06-13 15:35:43
681	fresh frozen plasma	250	ML	2019-06-13 12:10:24	2019-06-13 14:27:31	2019-06-13 14:42:40	2019-06-13 15:20:58	2019-06-13 15:22:46		2019-06-13 15:40:00	2019-06-13 15:40:45
682	fresh frozen plasma	120	ML	2019-06-13 14:47:33	2019-06-13 15:23:12	2019-06-13 15:37:06	2019-06-13 15:48:48	2019-06-13 15:49:29		2019-06-13 15:53:09	2019-06-13 15:55:47
683	fresh frozen plasma	240	ML	2019-06-13 13:04:52	2019-06-13 14:27:25	2019-06-13 15:46:25	2019-06-13 15:59:53	2019-06-13 16:01:06		2019-06-13 16:25:04	2019-06-13 16:30:59
684	fresh frozen plasma	180	ML	2019-06-13 14:48:52	2019-06-13 15:22:24	2019-06-13 15:38:08	2019-06-13 16:06:43	2019-06-13 16:08:06		2019-06-13 16:15:23	2019-06-13 16:17:40
685	fresh frozen plasma	200	ML	2019-06-13 14:39:00	2019-06-13 15:22:28	2019-06-13 15:58:14	2019-06-13 16:06:43	2019-06-13 16:08:50		2019-06-13 16:10:22	2019-06-13 16:15:38
686	RBC	1.5	U	2019-06-13 06:16:35	2019-06-13 14:42:52	2019-06-13 15:58:14	2019-06-13 16:06:43	2019-06-13 16:08:50		2019-06-13 16:10:26	2019-06-13 16:15:55
687	frozen plasma	200	ML	2019-06-13 08:46:32	2019-06-13 14:27:13	2019-06-13 15:58:14	2019-06-13 16:06:43	2019-06-13 16:08:50		2019-06-13 16:17:21	2019-06-13 16:30:40
688	fresh frozen plasma	230	ML	2019-06-13 09:07:11	2019-06-13 14:26:20	2019-06-13 16:24:46	2019-06-13 16:38:00	2019-06-13 16:38:40		2019-06-13 16:49:57	2019-06-13 16:50:22
689	RBC	1.5	U	2019-06-13 09:37:21	2019-06-13 14:44:17	2019-06-13 15:52:57	2019-06-13 16:42:04	2019-06-13 16:42:29		2019-06-13 16:55:22	2019-06-13 16:57:47
690	RBC	1.5	U	2019-06-13 13:58:57	2019-06-13 16:40:06	2019-06-13 16:43:47	2019-06-13 16:48:51	2019-06-13 16:49:36		2019-06-13 16:56:55	2019-06-13 17:15:48
691	fresh frozen plasma	170	ML	2019-06-13 14:47:33	2019-06-13 15:23:12	2019-06-13 16:16:56	2019-06-13 17:14:36	2019-06-13 17:15:13		2019-06-13 17:20:57	2019-06-13 17:25:29
692	fresh frozen plasma	250	ML	2019-06-13 09:44:27	2019-06-13 14:26:55	2019-06-13 16:27:27	2019-06-13 17:38:17	2019-06-13 17:39:07		2019-06-13 17:45:09	2019-06-13 17:47:37
693	fresh frozen plasma	250	ML	2019-06-13 10:01:40	2019-06-13 14:28:43	2019-06-13 16:55:17	2019-06-13 17:38:17	2019-06-13 17:39:07		2019-06-13 17:55:52	2019-06-13 18:00:20
694	RBC	2	U	2019-06-13 10:15:12	2019-06-13 14:37:11	2019-06-13 17:15:35	2019-06-13 17:38:17	2019-06-13 17:39:13		2019-06-13 17:55:45	2019-06-13 18:00:15
695	RBC	1.5	U	2019-06-13 12:09:50	2019-06-13 16:38:59	2019-06-13 16:41:26	2019-06-13 18:05:38	2019-06-13 18:06:50		2019-06-13 18:10:47	2019-06-13 18:15:31
696	RBC	1	U	2019-06-12 09:16:40	2019-06-13 12:26:14	2019-06-13 16:42:08	2019-06-13 18:05:38	2019-06-13 18:06:50		2019-06-13 18:18:05	2019-06-13 18:18:29
697	RBC	2	U	2019-06-13 11:15:38	2019-06-13 17:16:19	2019-06-13 17:28:24	2019-06-13 18:05:38	2019-06-13 18:06:50		2019-06-13 18:14:42	2019-06-13 18:20:50
698	fresh frozen plasma	250	ML	2019-06-13 17:08:33	2019-06-13 17:54:17	2019-06-13 17:59:34	2019-06-13 18:22:00	2019-06-13 18:24:04		2019-06-13 18:30:16	2019-06-13 18:40:27
699	fresh frozen plasma	250	ML	2019-06-13 17:34:58	2019-06-13 17:53:54	2019-06-13 17:57:43	2019-06-13 18:22:00	2019-06-13 18:24:04		2019-06-13 18:40:53	2019-06-13 18:55:52
700	RBC	2	U	2019-06-13 09:59:20	2019-06-13 14:43:34	2019-06-13 17:59:34	2019-06-13 18:22:00	2019-06-13 18:24:04		2019-06-13 18:30:57	2019-06-13 20:00:36
701	fresh frozen plasma	210	ML	2019-06-13 16:29:10	2019-06-13 17:52:57	2019-06-13 18:25:29	2019-06-13 18:38:58	2019-06-13 18:40:24		2019-06-13 18:50:09	2019-06-13 18:52:24
702	frozen plasma	250	ML	2019-06-13 14:08:15	2019-06-13 17:15:46	2019-06-13 18:25:29	2019-06-13 18:38:58	2019-06-13 18:40:24		2019-06-13 18:44:00	2019-06-13 19:00:22
703	frozen plasma	170	ML	2019-06-13 11:07:34	2019-06-13 11:49:45	2019-06-13 18:25:29	2019-06-13 18:38:58	2019-06-13 18:40:24		2019-06-13 18:55:57	2019-06-13 19:00:26
704	RBC	2	U	2019-06-13 14:16:57	2019-06-13 16:45:51	2019-06-13 17:27:04	2019-06-13 19:01:09	2019-06-13 19:02:04		2019-06-13 19:09:50	2019-06-13 19:10:15
705	RBC	2	U	2019-06-13 11:39:35	2019-06-13 16:51:24	2019-06-13 17:27:04	2019-06-13 19:01:09	2019-06-13 19:02:04		2019-06-13 19:12:27	2019-06-13 19:18:21
706	RBC	2	U	2019-06-13 11:39:35	2019-06-13 16:51:24	2019-06-13 17:27:04	2019-06-13 19:01:09	2019-06-13 19:02:04		2019-06-13 19:13:18	2019-06-13 21:20:24
707	frozen plasma	120	ML	2019-06-12 09:14:15	2019-06-13 18:58:30	2019-06-13 19:12:34	2019-06-13 19:19:31	2019-06-13 19:22:06		2019-06-13 19:34:09	2019-06-13 19:40:31
708	frozen plasma	100	ML	2019-06-12 09:14:15	2019-06-13 18:58:30	2019-06-13 19:12:34	2019-06-13 19:19:31	2019-06-13 19:22:06		2019-06-13 19:34:09	2019-06-13 19:51:00
709	frozen plasma	120	ML	2019-06-12 09:14:15	2019-06-13 18:58:30	2019-06-13 19:12:34	2019-06-13 19:19:31	2019-06-13 19:22:06		2019-06-13 19:34:09	2019-06-13 20:01:20
710	frozen plasma	120	ML	2019-06-12 09:14:15	2019-06-13 18:58:30	2019-06-13 19:12:34	2019-06-13 19:19:31	2019-06-13 19:22:06		2019-06-13 19:34:35	2019-06-13 20:11:00
711	RBC	1	U	2019-06-12 09:16:40	2019-06-13 12:26:14	2019-06-13 16:41:53	2019-06-13 19:24:23	2019-06-13 19:24:44		2019-06-13 19:31:35	2019-06-13 19:37:07
712	fresh frozen plasma	180	ML	2019-06-12 08:57:24	2019-06-13 19:25:02	2019-06-13 19:25:38	2019-06-13 19:32:11	2019-06-13 19:37:41		2019-06-13 19:45:03	2019-06-13 19:45:30
713	fresh frozen plasma	250	ML	2019-06-12 08:57:24	2019-06-13 19:25:02	2019-06-13 19:25:38	2019-06-13 19:32:11	2019-06-13 19:37:41		2019-06-13 19:40:37	2019-06-13 20:02:27
714	frozen plasma	210	ML	2019-06-13 14:08:15	2019-06-13 17:15:46	2019-06-13 19:46:27	2019-06-13 20:11:45	2019-06-13 20:16:35		2019-06-13 20:29:24	2019-06-13 20:30:42
715	fresh frozen plasma	120	ML	2019-06-12 09:16:40	2019-06-13 12:16:14	2019-06-13 16:43:36	2019-06-13 20:43:15	2019-06-13 20:44:32		2019-06-13 20:55:09	2019-06-13 20:55:34
716	RBC	2	U	2019-06-13 11:15:38	2019-06-13 17:16:19	2019-06-13 17:30:01	2019-06-13 20:43:15	2019-06-13 20:44:32		2019-06-13 20:58:01	2019-06-13 21:00:36
717	fresh frozen plasma	120	ML	2019-06-12 09:16:40	2019-06-13 12:16:14	2019-06-13 16:43:15	2019-06-13 20:45:22	2019-06-13 20:45:48		2019-06-13 21:00:00	2019-06-13 21:15:41
718	fresh frozen plasma	120	ML	2019-06-13 16:04:54	2019-06-13 16:45:57	2019-06-13 19:52:21	2019-06-13 20:48:54	2019-06-13 20:51:04		2019-06-13 21:01:12	2019-06-13 21:02:45
719	RBC	1	U	2019-06-13 15:55:41	2019-06-13 20:04:35	2019-06-13 20:08:25	2019-06-13 20:48:54	2019-06-13 20:51:04		2019-06-13 20:59:50	2019-06-13 21:10:50
720	platelet	18	U	2019-06-12 10:28:21	2019-06-13 20:54:02	2019-06-13 21:22:41	2019-06-13 21:44:32	2019-06-13 21:46:39		2019-06-13 21:50:39	2019-06-13 21:52:22
721	frozen plasma	160	ML	2019-06-13 11:07:34	2019-06-13 11:49:45	2019-06-13 21:19:08	2019-06-13 21:44:32	2019-06-13 21:46:39		2019-06-13 21:55:47	2019-06-13 22:00:10
722	platelet	8	U	2019-06-10 14:53:23	2019-06-13 20:53:11	2019-06-13 20:57:21	2019-06-13 21:44:32	2019-06-13 21:46:39		2019-06-13 21:57:34	2019-06-13 22:05:38
723	platelet	19	U	2019-06-12 11:43:47	2019-06-13 20:54:22	2019-06-13 20:57:21	2019-06-13 21:44:32	2019-06-13 21:46:39		2019-06-13 21:59:22	2019-06-13 22:05:41
724	fresh frozen plasma	120	ML	2019-06-12 09:16:40	2019-06-13 12:16:14	2019-06-13 16:42:50	2019-06-13 22:18:37	2019-06-13 22:19:26		2019-06-13 22:29:08	2019-06-13 22:29:54
725	fresh frozen plasma	120	ML	2019-06-12 09:16:40	2019-06-13 12:16:14	2019-06-13 16:42:29	2019-06-13 22:18:37	2019-06-13 22:19:26		2019-06-13 22:29:37	2019-06-13 22:47:02
726	fresh frozen plasma	250	ML	2019-06-13 16:04:54	2019-06-13 16:45:57	2019-06-13 21:57:20	2019-06-13 22:45:47	2019-06-13 22:46:29		2019-06-13 22:53:10	2019-06-13 22:54:15
727	fresh frozen plasma	250	ML	2019-06-13 19:50:27	2019-06-13 21:29:00	2019-06-13 22:02:05	2019-06-13 22:45:47	2019-06-13 22:46:29		2019-06-13 22:57:25	2019-06-13 23:00:42
728	platelet	19	U	2019-06-12 10:45:24	2019-06-13 20:53:33	2019-06-13 23:33:58	2019-06-14 00:08:16	2019-06-14 00:10:46		2019-06-14 00:10:00	2019-06-14 00:15:22
729	platelet	12	U	2019-06-10 11:14:19	2019-06-13 23:52:06	2019-06-13 23:55:51	2019-06-14 00:08:16	2019-06-14 00:10:46		2019-06-14 00:15:08	2019-06-14 00:20:30
730	RBC	2	U	2019-06-13 21:26:46	2019-06-13 23:58:40	2019-06-14 00:09:57	2019-06-14 00:10:27	2019-06-14 00:10:46		2019-06-14 00:20:44	2019-06-14 00:25:12
731	RBC	1.5	U	2019-06-13 15:20:07	2019-06-14 09:47:29	2019-06-14 10:34:32	2019-06-14 10:42:09	2019-06-14 10:42:56		2019-06-14 10:49:46	2019-06-14 10:50:57
732	fresh frozen plasma	270	ML	2019-06-14 11:02:42	2019-06-14 13:54:13	2019-06-14 13:55:38	2019-06-14 14:18:04	2019-06-14 14:18:37		2019-06-14 15:03:23	2019-06-14 15:04:14
733	frozen plasma	230	ML	2019-06-14 09:11:56	2019-06-14 13:53:41	2019-06-14 13:57:41	2019-06-14 14:21:32	2019-06-14 14:22:22		2019-06-14 14:44:59	2019-06-14 14:44:59
734	frozen plasma	210	ML	2019-06-14 08:53:27	2019-06-14 13:53:28	2019-06-14 13:57:41	2019-06-14 14:21:32	2019-06-14 14:22:22		2019-06-14 15:00:18	2019-06-14 15:05:26
735	frozen plasma	260	ML	2019-06-14 08:18:06	2019-06-14 13:53:32	2019-06-14 14:14:48	2019-06-14 14:29:34	2019-06-14 14:33:15		2019-06-14 14:35:51	2019-06-14 14:40:04
736	RBC	1.5	U	2019-06-14 07:31:25	2019-06-14 10:01:26	2019-06-14 14:14:48	2019-06-14 14:29:34	2019-06-14 14:33:15		2019-06-14 14:35:33	2019-06-14 14:40:13
737	fresh frozen plasma	140	ML	2019-06-14 08:55:36	2019-06-14 13:52:59	2019-06-14 14:14:48	2019-06-14 14:29:34	2019-06-14 14:33:15		2019-06-14 14:35:55	2019-06-14 14:40:13
738	fresh frozen plasma	260	ML	2019-06-14 11:22:56	2019-06-14 13:53:58	2019-06-14 14:16:32	2019-06-14 14:29:34	2019-06-14 14:33:15		2019-06-14 14:38:35	2019-06-14 14:40:17
739	fresh frozen plasma	230	ML	2019-06-14 08:46:25	2019-06-14 13:52:55	2019-06-14 14:14:48	2019-06-14 14:29:34	2019-06-14 14:33:15		2019-06-14 14:40:41	2019-06-14 14:45:00
740	frozen plasma	230	ML	2019-06-14 10:42:40	2019-06-14 13:54:23	2019-06-14 14:15:33	2019-06-14 14:45:22	2019-06-14 14:46:19		2019-06-14 14:55:05	2019-06-14 14:55:25
741	fresh frozen plasma	210	ML	2019-06-14 09:33:33	2019-06-14 13:52:41	2019-06-14 13:56:52	2019-06-14 14:52:22	2019-06-14 14:53:20		2019-06-14 15:00:53	2019-06-14 15:01:43
742	fresh frozen plasma	120	ML	2019-06-14 12:37:01	2019-06-14 13:10:30	2019-06-14 14:17:06	2019-06-14 14:52:22	2019-06-14 14:54:03		2019-06-14 15:10:35	2019-06-14 15:20:48
743	fresh frozen plasma	250	ML	2019-06-14 09:51:10	2019-06-14 13:53:08	2019-06-14 14:35:11	2019-06-14 15:10:24	2019-06-14 15:11:12		2019-06-14 15:34:09	2019-06-14 15:36:14
744	fresh frozen plasma	190	ML	2019-06-14 10:08:25	2019-06-14 13:52:46	2019-06-14 14:35:11	2019-06-14 15:10:24	2019-06-14 15:11:22		2019-06-14 15:43:36	2019-06-14 15:44:49
745	fresh frozen plasma	120	ML	2019-06-14 13:49:21	2019-06-14 14:14:14	2019-06-14 14:59:25	2019-06-14 15:15:39	2019-06-14 15:16:08		2019-06-14 15:35:19	2019-06-14 15:40:17
746	fresh frozen plasma	230	ML	2019-06-14 10:05:08	2019-06-14 13:53:13	2019-06-14 15:20:52	2019-06-14 15:24:27	2019-06-14 15:25:10		2019-06-14 15:28:52	2019-06-14 15:30:44
747	fresh frozen plasma	250	ML	2019-06-14 10:41:24	2019-06-14 13:53:47	2019-06-14 15:23:43	2019-06-14 15:27:04	2019-06-14 15:28:18		2019-06-14 15:40:46	2019-06-14 15:45:49
748	fresh frozen plasma	230	ML	2019-06-14 09:45:15	2019-06-14 13:53:17	2019-06-14 15:22:52	2019-06-14 15:27:04	2019-06-14 15:28:18		2019-06-14 15:30:49	2019-06-14 15:47:10
749	fresh frozen plasma	220	ML	2019-06-14 13:55:45	2019-06-14 14:55:38	2019-06-14 15:23:47	2019-06-14 15:27:04	2019-06-14 15:28:18		2019-06-14 15:30:22	2019-06-14 16:07:10
750	fresh frozen plasma	310	ML	2019-06-14 08:58:24	2019-06-14 09:30:34	2019-06-14 15:17:20	2019-06-14 15:30:59	2019-06-14 15:32:02		2019-06-14 15:45:59	2019-06-14 15:50:30
751	RBC	1.5	U	2019-06-14 09:10:50	2019-06-14 15:04:34	2019-06-14 15:06:34	2019-06-14 15:34:38	2019-06-14 15:35:59		2019-06-14 16:00:12	2019-06-14 16:00:04
752	frozen plasma	210	ML	2019-06-14 08:54:47	2019-06-14 13:53:22	2019-06-14 15:46:07	2019-06-14 15:55:10	2019-06-14 15:56:35		2019-06-14 16:13:25	2019-06-14 16:23:17
753	RBC	2	U	2019-06-14 09:33:06	2019-06-14 15:06:11	2019-06-14 15:17:51	2019-06-14 15:56:44	2019-06-14 15:57:24		2019-06-14 16:05:09	2019-06-14 16:07:52
754	RBC	2	U	2019-06-14 10:42:03	2019-06-14 15:05:46	2019-06-14 15:09:25	2019-06-14 15:57:51	2019-06-14 15:58:15		2019-06-14 16:14:22	2019-06-14 16:25:08
755	platelet	18	U	2019-06-11 20:41:53	2019-06-14 15:50:05	2019-06-14 16:04:25	2019-06-14 16:05:32	2019-06-14 16:05:50		2019-06-14 16:16:30	2019-06-14 16:16:57
756	RBC	1.5	U	2019-06-14 11:54:12	2019-06-14 15:04:20	2019-06-14 15:12:42	2019-06-14 16:10:28	2019-06-14 16:10:51		2019-06-14 16:15:49	2019-06-14 16:17:10
757	fresh frozen plasma	180	ML	2019-06-14 10:46:02	2019-06-14 13:54:09	2019-06-14 15:59:20	2019-06-14 16:11:03	2019-06-14 16:11:40		2019-06-14 16:24:12	2019-06-14 16:24:27
758	RBC	2	U	2019-06-14 11:25:24	2019-06-14 15:05:24	2019-06-14 15:59:20	2019-06-14 16:11:03	2019-06-14 16:11:40		2019-06-14 16:30:55	2019-06-14 16:31:15
759	RBC	1.5	U	2019-06-14 11:47:37	2019-06-14 16:06:59	2019-06-14 16:09:23	2019-06-14 16:12:21	2019-06-14 16:12:47		2019-06-14 16:25:06	2019-06-14 16:30:20
760	RBC	2	U	2019-06-14 07:31:25	2019-06-14 10:01:26	2019-06-14 16:11:15	2019-06-14 16:13:50	2019-06-14 16:14:31		2019-06-14 16:15:00	2019-06-14 16:20:08
761	fresh frozen plasma	120	ML	2019-06-14 13:49:21	2019-06-14 14:14:14	2019-06-14 16:18:47	2019-06-14 16:24:07	2019-06-14 16:24:55		2019-06-14 16:35:55	2019-06-14 16:51:54
762	RBC	1.5	U	2019-06-14 08:52:39	2019-06-14 16:33:38	2019-06-14 16:38:14	2019-06-14 16:46:05	2019-06-14 16:46:33		2019-06-14 17:10:03	2019-06-14 17:17:32
763	RBC	1.5	U	2019-06-14 08:30:50	2019-06-14 16:22:14	2019-06-14 17:03:22	2019-06-14 17:21:33	2019-06-14 17:23:24		2019-06-14 18:00:15	2019-06-14 17:50:05
764	RBC	1.5	U	2019-06-14 08:30:50	2019-06-14 16:22:14	2019-06-14 17:03:22	2019-06-14 17:21:33	2019-06-14 17:23:24		2019-06-14 17:40:03	2019-06-14 20:07:19
765	fresh frozen plasma	250	ML	2019-06-14 16:47:09	2019-06-14 17:36:30	2019-06-14 17:44:25	2019-06-14 17:51:21	2019-06-14 17:52:34		2019-06-14 18:02:00	2019-06-14 18:05:00
766	frozen plasma	200	ML	2019-06-14 16:45:05	2019-06-14 17:36:22	2019-06-14 17:44:25	2019-06-14 17:51:21	2019-06-14 17:52:34		2019-06-14 18:10:20	2019-06-14 18:15:52
767	fresh frozen plasma	310	ML	2019-06-14 07:32:48	2019-06-14 09:30:29	2019-06-14 17:44:25	2019-06-14 17:51:21	2019-06-14 17:52:34		2019-06-14 18:30:37	2019-06-14 18:45:57
768	RBC	1.5	U	2019-06-14 15:06:20	2019-06-14 16:33:17	2019-06-14 17:53:05	2019-06-14 18:05:45	2019-06-14 18:06:37		2019-06-05 18:05:08	2019-06-14 18:15:32
769	fresh frozen plasma	120	ML	2019-06-14 13:49:21	2019-06-14 14:14:14	2019-06-14 17:30:50	2019-06-14 18:05:45	2019-06-14 18:06:37		2019-06-14 18:30:16	2019-06-14 18:30:36
770	fresh frozen plasma	100	ML	2019-06-14 11:50:57	2019-06-14 16:06:30	2019-06-14 17:59:57	2019-06-14 18:47:07	2019-06-14 18:48:08		2019-06-14 18:50:51	2019-06-14 18:55:20
771	RBC	2	U	2019-06-14 09:43:36	2019-06-14 15:04:49	2019-06-14 17:59:48	2019-06-14 18:47:07	2019-06-14 18:48:08		2019-06-14 19:05:29	2019-06-14 19:07:09
772	RBC	2	U	2019-06-14 15:28:19	2019-06-14 18:13:37	2019-06-14 18:22:23	2019-06-14 18:56:45	2019-06-14 18:58:26		2019-06-14 19:09:44	2019-06-14 19:10:48
773	platelet	23	U	2019-06-12 16:22:30	2019-06-14 18:04:05	2019-06-14 18:22:51	2019-06-14 18:56:45	2019-06-14 18:58:26		2019-06-14 19:11:10	2019-06-14 19:11:58
774	RBC	1.5	U	2019-06-14 15:20:10	2019-06-14 18:12:45	2019-06-14 18:17:35	2019-06-14 18:56:45	2019-06-14 18:58:26		2019-06-14 19:18:22	2019-06-14 19:20:33
775	RBC	1.5	U	2019-06-14 16:51:29	2019-06-14 18:38:40	2019-06-14 18:46:52	2019-06-14 19:07:38	2019-06-14 19:08:38		2019-06-14 19:13:00	2019-06-14 19:13:54
776	RBC	2	U	2019-06-14 10:50:57	2019-06-14 15:04:06	2019-06-14 18:26:10	2019-06-14 19:07:38	2019-06-14 19:08:38		2019-06-14 19:35:25	2019-06-14 19:35:46
777	fresh frozen plasma	200	ML	2019-06-14 16:47:09	2019-06-14 17:36:30	2019-06-14 18:59:46	2019-06-14 19:32:28	2019-06-14 19:33:55		2019-06-14 19:43:35	2019-06-14 19:45:00
778	fresh frozen plasma	120	ML	2019-06-14 17:20:09	2019-06-14 18:47:52	2019-06-14 18:59:46	2019-06-14 19:32:28	2019-06-14 19:33:55		2019-06-14 19:40:19	2019-06-14 19:45:05
779	fresh frozen plasma	150	ML	2019-06-14 16:45:05	2019-06-14 17:36:22	2019-06-14 18:59:46	2019-06-14 19:32:28	2019-06-14 19:33:55		2019-06-14 19:40:49	2019-06-14 19:45:08
780	fresh frozen plasma	240	ML	2019-06-14 11:32:46	2019-06-14 13:53:53	2019-06-14 18:59:46	2019-06-14 19:32:28	2019-06-14 19:33:55		2019-06-14 19:40:53	2019-06-14 19:45:09
781	fresh frozen plasma	140	ML	2019-06-14 18:04:03	2019-06-14 18:47:45	2019-06-14 18:59:46	2019-06-14 19:32:28	2019-06-14 19:33:55		2019-06-14 19:42:57	2019-06-14 19:45:24
782	fresh frozen plasma	230	ML	2019-06-14 17:09:37	2019-06-14 18:39:45	2019-06-14 18:59:46	2019-06-14 19:32:28	2019-06-14 19:33:55		2019-06-14 19:45:47	2019-06-14 19:50:11
783	fresh frozen plasma	240	ML	2019-06-14 17:20:09	2019-06-14 18:47:52	2019-06-14 19:46:40	2019-06-14 20:07:29	2019-06-14 20:09:08		2019-06-14 20:10:11	2019-06-14 20:15:17
784	fresh frozen plasma	160	ML	2019-06-14 18:04:03	2019-06-14 18:47:45	2019-06-14 19:49:25	2019-06-14 20:07:29	2019-06-14 20:09:08		2019-06-14 20:15:44	2019-06-14 20:20:09
785	fresh frozen plasma	110	ML	2019-06-14 11:50:57	2019-06-14 16:06:30	2019-06-14 20:06:14	2019-06-14 20:54:18	2019-06-14 20:55:13		2019-06-14 21:00:46	2019-06-14 21:05:11
786	RBC	2	U	2019-06-14 14:36:01	2019-06-14 16:32:55	2019-06-14 20:21:34	2019-06-14 20:54:18	2019-06-14 20:55:13		2019-06-14 21:09:11	2019-06-14 21:10:32
787	fresh frozen plasma	250	ML	2019-06-14 17:20:09	2019-06-14 18:47:52	2019-06-14 20:44:29	2019-06-14 21:03:45	2019-06-14 21:04:14		2019-06-14 21:10:56	2019-06-14 21:15:12
788	frozen plasma	190	ML	2019-06-14 18:24:01	2019-06-14 20:52:19	2019-06-14 21:03:02	2019-06-14 21:31:31	2019-06-14 21:32:11		2019-06-14 21:39:57	2019-06-14 21:40:30
789	RBC	2	U	2019-06-14 16:17:36	2019-06-14 21:16:31	2019-06-14 21:21:21	2019-06-14 21:51:42	2019-06-14 21:52:11		2019-06-14 22:00:31	2019-06-14 22:05:01
790	RBC	0.5	U	2019-06-14 11:47:37	2019-06-14 16:06:59	2019-06-14 21:44:07	2019-06-14 21:57:10	2019-06-14 21:57:42		2019-06-14 22:01:25	2019-06-14 22:10:14
791	RBC	2	U	2019-06-14 18:04:49	2019-06-14 21:16:46	2019-06-14 22:05:56	2019-06-14 22:40:39	2019-06-14 22:42:49		2019-06-14 22:49:02	2019-06-14 22:50:24
792	RBC	1.5	U	2019-06-14 21:30:27	2019-06-14 22:04:48	2019-06-14 22:44:08	2019-06-14 23:02:40	2019-06-14 23:03:08		2019-06-14 23:05:54	2019-06-14 23:10:54
793	RBC	1.5	U	2019-06-14 23:12:05	2019-06-15 00:02:29	2019-06-15 00:03:17	2019-06-15 00:30:22	2019-06-15 00:31:02		2019-06-15 00:40:51	2019-06-15 00:40:14
794	RBC	2	U	2019-06-14 16:17:36	2019-06-14 21:16:31	2019-06-15 00:33:08	2019-06-15 00:43:56	2019-06-15 00:44:23		2019-06-15 00:48:17	2019-06-15 00:50:52
795	RBC	1.5	U	2019-06-14 18:04:49	2019-06-14 21:16:46	2019-06-15 00:43:23	2019-06-15 01:21:33	2019-06-15 01:22:11		2019-06-15 01:30:34	2019-06-15 01:45:08
796	fresh frozen plasma	200	ML	2019-06-15 00:37:37	2019-06-15 01:22:05	2019-06-15 03:10:12	2019-06-15 03:43:51	2019-06-15 03:44:44		2019-06-15 03:50:09	2019-06-15 03:55:34
797	fresh frozen plasma	240	ML	2019-06-15 00:37:37	2019-06-15 01:22:05	2019-06-15 03:59:25	2019-06-15 04:30:04	2019-06-15 04:30:49		2019-06-15 04:40:19	2019-06-15 04:45:12
798	frozen plasma	250	ML	2019-06-15 04:05:48	2019-06-15 06:23:27	2019-06-15 06:29:58	2019-06-15 08:29:46	2019-06-15 08:30:53		2019-06-15 08:37:54	2019-06-15 08:38:51
799	fresh frozen plasma	250	ML	2019-06-15 06:04:46	2019-06-15 09:53:24	2019-06-15 10:21:28	2019-06-15 10:30:06	2019-06-15 10:30:49		2019-06-15 10:49:20	2019-06-15 10:50:35
800	fresh frozen plasma	120	ML	2019-06-15 09:09:05	2019-06-15 09:52:07	2019-06-15 10:42:31	2019-06-15 10:47:48	2019-06-15 10:48:16		2019-06-15 11:48:14	2019-06-15 11:15:34
801	RBC	1	U	2019-06-15 07:43:57	2019-06-15 09:50:13	2019-06-15 11:11:29	2019-06-15 11:37:11	2019-06-15 11:37:48		2019-06-15 11:39:38	2019-06-15 11:39:07
802	RBC	1	U	2019-06-15 07:43:57	2019-06-15 09:50:13	2019-06-15 11:11:38	2019-06-15 11:37:11	2019-06-15 11:37:48		2019-06-15 12:23:55	2019-06-15 12:06:47
803	fresh frozen plasma	180	ML	2019-06-15 10:24:26	2019-06-15 12:17:51	2019-06-15 13:50:10	2019-06-15 13:56:23	2019-06-15 13:57:18		2019-06-15 14:15:08	2019-06-15 14:15:45
804	fresh frozen plasma	200	ML	2019-06-15 10:43:26	2019-06-15 12:18:05	2019-06-15 13:35:23	2019-06-15 13:56:23	2019-06-15 13:57:23		2019-06-15 15:30:10	2019-06-15 15:35:33
805	fresh frozen plasma	240	ML	2019-06-15 10:39:15	2019-06-15 12:18:00	2019-06-15 13:50:10	2019-06-15 13:56:23	2019-06-15 13:57:29		2019-06-15 14:10:41	2019-06-15 14:11:06
806	fresh frozen plasma	220	ML	2019-06-15 08:34:25	2019-06-15 12:16:03	2019-06-15 14:33:29	2019-06-15 14:43:19	2019-06-15 14:43:41		2019-06-15 14:52:17	2019-06-15 14:52:42
807	fresh frozen plasma	250	ML	2019-06-15 08:39:23	2019-06-15 14:53:06	2019-06-15 14:55:19	2019-06-15 15:02:36	2019-06-15 15:03:13		2019-06-15 15:08:09	2019-06-15 15:24:41
808	fresh frozen plasma	270	ML	2019-06-15 08:19:23	2019-06-15 14:52:10	2019-06-15 15:02:18	2019-06-15 15:09:06	2019-06-15 15:10:05		2019-06-15 15:40:39	2019-06-15 15:42:59
809	fresh frozen plasma	130	ML	2019-06-15 08:49:04	2019-06-15 12:17:13	2019-06-15 15:02:18	2019-06-15 15:09:06	2019-06-15 15:10:05		2019-06-15 15:46:03	2019-06-15 15:46:25
810	fresh frozen plasma	240	ML	2019-06-15 09:54:37	2019-06-15 14:52:18	2019-06-15 15:00:58	2019-06-15 15:13:28	2019-06-15 15:13:55		2019-06-15 15:23:49	2019-06-15 15:26:15
811	RBC	2	U	2019-06-15 11:08:40	2019-06-15 14:21:40	2019-06-15 15:10:02	2019-06-15 15:15:12	2019-06-15 15:16:36		2019-06-15 15:23:33	2019-06-15 15:25:43
812	RBC	2	U	2019-06-15 10:36:56	2019-06-15 14:22:10	2019-06-15 15:10:02	2019-06-15 15:15:12	2019-06-15 15:16:36		2019-06-15 15:25:12	2019-06-15 15:30:45
813	fresh frozen plasma	120	ML	2019-06-15 08:55:53	2019-06-15 12:16:20	2019-06-15 15:10:02	2019-06-15 15:15:12	2019-06-15 15:16:36		2019-06-15 15:24:55	2019-06-15 15:45:07
814	RBC	2	U	2019-06-15 10:23:45	2019-06-15 13:50:13	2019-06-15 15:12:30	2019-06-15 15:16:47	2019-06-15 15:17:07		2019-06-15 15:24:02	2019-06-15 15:24:23
815	fresh frozen plasma	130	ML	2019-06-15 09:56:42	2019-06-15 12:17:47	2019-06-15 16:02:17	2019-06-15 16:09:25	2019-06-15 16:11:34		2019-06-15 16:10:50	2019-06-15 16:15:11
816	RBC	2	U	2019-06-15 09:34:36	2019-06-15 14:17:26	2019-06-15 16:02:17	2019-06-15 16:09:25	2019-06-15 16:11:34		2019-06-15 16:18:24	2019-06-15 16:20:26
817	fresh frozen plasma	120	ML	2019-06-15 09:19:58	2019-06-15 12:16:15	2019-06-15 16:02:17	2019-06-15 16:09:25	2019-06-15 16:11:34		2019-06-15 16:20:48	2019-06-15 16:25:15
818	frozen plasma	230	ML	2019-06-15 08:55:53	2019-06-15 12:16:20	2019-06-15 16:02:17	2019-06-15 16:09:25	2019-06-15 16:11:34		2019-06-15 16:20:45	2019-06-15 16:30:57
819	RBC	1	U	2019-06-11 10:33:35	2019-06-15 09:05:25	2019-06-15 16:16:50	2019-06-15 16:19:57	2019-06-15 16:20:55		2019-06-15 16:26:41	2019-06-15 16:30:17
820	RBC	1	U	2019-06-15 07:10:20	2019-06-15 13:58:10	2019-06-15 16:15:15	2019-06-15 16:22:39	2019-06-15 16:23:24		2019-06-15 16:33:29	2019-06-15 16:51:45
821	platelet	10	U	2019-06-14 15:05:57	2019-06-15 15:48:07	2019-06-15 16:35:31	2019-06-15 16:46:23	2019-06-15 16:47:29		2019-06-15 16:57:39	2019-06-15 17:10:10
822	RBC	2	U	2019-06-15 13:37:01	2019-06-15 15:43:01	2019-06-15 16:35:31	2019-06-15 16:46:23	2019-06-15 16:47:29		2019-06-15 16:58:29	2019-06-15 17:10:35
823	platelet	17	U	2019-06-14 15:08:39	2019-06-15 15:46:15	2019-06-15 16:35:31	2019-06-15 16:46:23	2019-06-15 16:47:29		2019-06-15 16:58:05	2019-06-15 17:10:48
824	RBC	1.5	U	2019-06-15 09:53:36	2019-06-15 14:52:28	2019-06-15 15:01:02	2019-06-15 16:47:55	2019-06-15 16:48:16		2019-06-15 16:56:54	2019-06-15 16:58:05
825	RBC	2	U	2019-06-14 16:41:24	2019-06-15 16:25:47	2019-06-15 17:02:36	2019-06-15 17:30:19	2019-06-15 17:32:16		2019-06-15 17:50:00	2019-06-15 18:00:34
826	fresh frozen plasma	250	ML	2019-06-15 15:05:25	2019-06-15 16:00:38	2019-06-15 16:29:31	2019-06-15 17:30:19	2019-06-15 17:33:25		2019-06-15 17:42:37	2019-06-15 17:42:59
827	RBC	2	U	2019-06-15 08:55:21	2019-06-15 14:17:05	2019-06-15 17:09:17	2019-06-15 17:30:19	2019-06-15 17:33:25		2019-06-15 17:40:00	2019-06-15 17:45:00
828	platelet	11	U	2019-06-15 10:23:41	2019-06-15 15:47:32	2019-06-15 16:46:21	2019-06-15 17:30:19	2019-06-15 17:33:25		2019-06-15 17:44:23	2019-06-15 17:45:00
829	RBC	1.5	U	2019-06-15 11:08:40	2019-06-15 14:21:40	2019-06-15 17:09:17	2019-06-15 17:30:19	2019-06-15 17:33:25		2019-06-15 17:42:13	2019-06-15 17:45:27
830	frozen plasma	120	ML	2019-06-15 08:49:04	2019-06-15 12:17:13	2019-06-15 17:11:56	2019-06-15 17:30:19	2019-06-15 17:33:25		2019-06-15 17:50:10	2019-06-15 18:25:56
831	RBC	2	U	2019-06-15 10:18:11	2019-06-15 17:17:47	2019-06-15 17:19:13	2019-06-15 17:58:51	2019-06-15 18:00:26		2019-06-15 18:05:42	2019-06-15 18:10:39
832	platelet	15	U	2019-06-12 15:17:35	2019-06-15 17:18:50	2019-06-15 17:28:12	2019-06-15 17:58:51	2019-06-15 18:00:26		2019-06-15 18:13:07	2019-06-15 18:13:49
833	RBC	2	U	2019-06-15 14:52:18	2019-06-15 17:14:41	2019-06-15 17:28:12	2019-06-15 17:58:51	2019-06-15 18:00:26		2019-06-15 18:15:59	2019-06-15 18:16:34
834	platelet	11	U	2019-06-14 10:59:14	2019-06-15 15:47:05	2019-06-15 17:22:24	2019-06-15 17:58:51	2019-06-15 18:00:26		2019-06-15 18:16:37	2019-06-15 18:20:51
835	RBC	1.5	U	2019-06-15 14:52:18	2019-06-15 17:14:41	2019-06-15 17:28:12	2019-06-15 17:58:51	2019-06-15 18:00:26		2019-06-15 18:20:59	2019-06-15 20:25:09
836	RBC	2	U	2019-06-15 14:50:55	2019-06-15 17:15:27	2019-06-15 17:27:42	2019-06-15 18:08:38	2019-06-15 18:09:43		2019-06-15 18:20:12	2019-06-15 18:25:42
837	fresh frozen plasma	130	ML	2019-06-15 14:28:44	2019-06-15 16:38:38	2019-06-15 17:27:30	2019-06-15 18:08:38	2019-06-15 18:09:43		2019-06-15 18:25:06	2019-06-15 18:30:06
838	RBC	1.5	U	2019-06-15 09:53:36	2019-06-15 14:52:28	2019-06-15 15:08:11	2019-06-15 18:42:26	2019-06-15 18:43:29		2019-06-15 18:49:54	2019-06-15 18:50:24
839	RBC	1	U	2019-06-15 08:48:21	2019-06-15 13:52:18	2019-06-15 18:12:51	2019-06-15 18:42:26	2019-06-15 18:43:29		2019-06-15 19:02:30	2019-06-15 18:51:28
840	RBC	1	U	2019-06-15 07:10:20	2019-06-15 13:58:10	2019-06-15 17:38:56	2019-06-15 18:42:26	2019-06-15 18:43:29		2019-06-15 18:50:01	2019-06-15 18:54:51
841	RBC	2	U	2019-06-15 10:36:56	2019-06-15 14:22:10	2019-06-15 18:25:53	2019-06-15 19:07:02	2019-06-15 19:07:31		2019-06-15 19:10:01	2019-06-15 19:15:19
842	RBC	2	U	2019-06-15 16:12:01	2019-06-15 18:48:17	2019-06-15 18:52:59	2019-06-15 19:21:38	2019-06-15 19:24:15		2019-06-15 19:49:33	2019-06-15 19:50:14
843	RBC	1	U	2019-06-15 08:48:21	2019-06-15 13:52:18	2019-06-15 19:00:08	2019-06-15 19:21:38	2019-06-15 19:29:58		2019-06-15 19:45:15	2019-06-15 19:47:11
844	RBC	2	U	2019-06-15 07:10:20	2019-06-15 13:58:10	2019-06-15 20:00:03	2019-06-15 20:13:53	2019-06-15 20:14:59		2019-06-15 20:20:27	2019-06-15 20:23:43
845	RBC	2	U	2019-06-15 13:57:31	2019-06-15 19:52:59	2019-06-15 20:02:57	2019-06-15 20:38:36	2019-06-15 20:39:37		2019-06-15 20:48:21	2019-06-15 20:48:42
846	RBC	2	U	2019-06-15 17:11:45	2019-06-15 19:50:19	2019-06-15 20:11:06	2019-06-15 20:38:36	2019-06-15 20:39:37		2019-06-15 20:55:10	2019-06-15 20:59:32
847	RBC	0.5	U	2019-06-15 14:52:18	2019-06-15 17:14:41	2019-06-15 20:17:12	2019-06-15 20:38:36	2019-06-15 20:39:37		2019-06-15 20:54:50	2019-06-15 21:54:22
848	fresh frozen plasma	230	ML	2019-06-15 19:40:31	2019-06-15 21:29:38	2019-06-15 21:30:26	2019-06-15 21:33:35	2019-06-15 21:34:13		2019-06-15 21:38:56	2019-06-15 21:40:19
849	fresh frozen plasma	230	ML	2019-06-15 21:24:00	2019-06-15 22:24:43	2019-06-15 22:31:34	2019-06-15 23:06:39	2019-06-15 23:08:21		2019-06-15 23:18:52	2019-06-15 23:19:30
850	RBC	2	U	2019-06-15 16:12:01	2019-06-15 18:48:17	2019-06-15 22:42:48	2019-06-15 23:06:39	2019-06-15 23:08:26		2019-06-15 23:18:02	2019-06-15 23:19:19
851	Cryoprecipitate	2	U	2019-06-15 22:55:06	2019-06-15 23:08:31	2019-06-15 23:22:17	2019-06-15 23:23:58	2019-06-15 23:24:30		2019-06-15 23:30:47	2019-06-15 23:33:11
852	Cryoprecipitate	2	U	2019-06-15 22:55:06	2019-06-15 23:08:31	2019-06-15 23:22:17	2019-06-15 23:23:58	2019-06-15 23:24:30		2019-06-15 23:30:19	2019-06-15 23:35:00
853	Cryoprecipitate	2	U	2019-06-15 22:55:06	2019-06-15 23:08:31	2019-06-15 23:22:17	2019-06-15 23:23:58	2019-06-15 23:24:30		2019-06-15 23:30:42	2019-06-15 23:37:51
854	Cryoprecipitate	2	U	2019-06-15 22:55:06	2019-06-15 23:07:46	2019-06-15 23:22:17	2019-06-15 23:23:58	2019-06-15 23:24:30		2019-06-15 23:30:09	2019-06-15 23:39:28
855	Cryoprecipitate	2	U	2019-06-15 22:55:06	2019-06-15 23:07:46	2019-06-15 23:22:17	2019-06-15 23:23:58	2019-06-15 23:24:30		2019-06-15 23:30:25	2019-06-15 23:41:01
856	Cryoprecipitate	2	U	2019-06-15 22:55:06	2019-06-15 23:08:31	2019-06-15 23:22:17	2019-06-15 23:23:58	2019-06-15 23:24:30		2019-06-15 23:30:37	2019-06-15 23:44:58
857	Cryoprecipitate	2	U	2019-06-15 22:55:06	2019-06-15 23:07:46	2019-06-15 23:22:17	2019-06-15 23:23:58	2019-06-15 23:24:30		2019-06-15 23:30:43	2019-06-15 23:46:08
858	Cryoprecipitate	2	U	2019-06-15 22:55:06	2019-06-15 23:07:46	2019-06-15 23:22:17	2019-06-15 23:23:58	2019-06-15 23:24:30		2019-06-15 23:30:47	2019-06-15 23:49:01
859	Cryoprecipitate	2	U	2019-06-15 22:55:06	2019-06-15 23:07:46	2019-06-15 23:22:17	2019-06-15 23:23:58	2019-06-15 23:24:30		2019-06-15 23:30:55	2019-06-15 23:51:27
860	fresh frozen plasma	250	ML	2019-06-15 22:53:50	2019-06-15 23:09:01	2019-06-15 23:22:17	2019-06-15 23:23:58	2019-06-15 23:24:30		2019-06-15 23:30:01	2019-06-16 01:04:08
861	RBC	1	U	2019-06-15 23:29:50	2019-06-16 07:34:29	2019-06-16 07:45:08	2019-06-16 07:53:01	2019-06-16 07:56:20		2019-06-16 08:06:39	2019-06-16 08:11:14
862	fresh frozen plasma	250	ML	2019-06-16 08:29:57	2019-06-16 13:19:48	2019-06-16 13:40:08	2019-06-16 14:31:32	2019-06-16 14:32:30		2019-06-16 14:43:34	2019-06-16 14:52:25
863	fresh frozen plasma	250	ML	2019-06-16 08:46:48	2019-06-16 13:19:57	2019-06-16 14:27:07	2019-06-16 14:35:28	2019-06-16 14:37:04		2019-06-16 14:59:04	2019-06-16 14:59:33
864	fresh frozen plasma	260	ML	2019-06-16 10:03:22	2019-06-16 13:20:07	2019-06-16 14:27:07	2019-06-16 14:35:28	2019-06-16 14:37:04		2019-06-16 15:03:01	2019-06-16 15:03:12
865	fresh frozen plasma	250	ML	2019-06-16 09:22:58	2019-06-16 13:19:43	2019-06-16 14:27:07	2019-06-16 14:35:28	2019-06-16 14:37:04		2019-06-16 15:08:40	2019-06-16 15:08:53
866	fresh frozen plasma	180	ML	2019-06-16 09:36:14	2019-06-16 13:23:19	2019-06-16 14:40:33	2019-06-16 14:48:11	2019-06-16 14:50:19		2019-06-16 14:52:10	2019-06-16 15:00:00
867	fresh frozen plasma	220	ML	2019-06-16 08:55:46	2019-06-16 13:20:19	2019-06-16 14:40:33	2019-06-16 14:48:11	2019-06-16 14:50:19		2019-06-16 15:04:00	2019-06-16 15:05:16
868	fresh frozen plasma	130	ML	2019-06-16 10:40:13	2019-06-16 13:20:02	2019-06-16 14:40:33	2019-06-16 14:48:11	2019-06-16 14:50:19		2019-06-16 15:04:27	2019-06-16 15:05:44
869	fresh frozen plasma	250	ML	2019-06-16 09:09:04	2019-06-16 13:20:13	2019-06-16 14:40:33	2019-06-16 14:48:11	2019-06-16 14:50:19		2019-06-16 15:05:56	2019-06-16 15:10:37
870	fresh frozen plasma	250	ML	2019-06-16 08:55:55	2019-06-16 13:20:25	2019-06-16 14:40:33	2019-06-16 14:48:11	2019-06-16 14:50:19		2019-06-16 15:15:12	2019-06-16 15:20:45
871	fresh frozen plasma	250	ML	2019-06-16 13:08:38	2019-06-16 15:08:48	2019-06-16 15:29:05	2019-06-16 15:41:40	2019-06-16 15:42:09		2019-06-16 15:49:25	2019-06-16 15:50:54
872	RBC	1.5	U	2019-06-16 08:51:29	2019-06-16 13:16:40	2019-06-16 15:55:00	2019-06-16 16:03:23	2019-06-16 16:05:06		2019-06-16 16:16:19	2019-06-16 16:16:34
873	fresh frozen plasma	210	ML	2019-06-16 12:34:39	2019-06-16 15:08:55	2019-06-16 15:55:00	2019-06-16 16:03:23	2019-06-16 16:05:06		2019-06-16 16:25:47	2019-06-16 16:27:51
874	fresh frozen plasma	140	ML	2019-06-16 12:34:39	2019-06-16 15:08:55	2019-06-16 15:55:00	2019-06-16 16:03:23	2019-06-16 16:05:06		2019-06-16 16:25:10	2019-06-16 17:30:03
875	fresh frozen plasma	150	ML	2019-06-16 11:47:45	2019-06-16 13:20:40	2019-06-16 16:12:03	2019-06-16 16:18:21	2019-06-16 16:19:05		2019-06-16 16:28:07	2019-06-16 16:28:18
876	fresh frozen plasma	210	ML	2019-06-16 08:35:39	2019-06-16 13:20:32	2019-06-16 15:38:19	2019-06-16 16:23:32	2019-06-16 16:24:15		2019-06-16 16:32:20	2019-06-16 16:35:34
877	RBC	2	U	2019-06-16 12:54:10	2019-06-16 16:13:44	2019-06-16 16:17:00	2019-06-16 16:23:32	2019-06-16 16:24:21		2019-06-16 16:28:49	2019-06-16 16:30:54
878	platelet	17	U	2019-06-12 08:23:05	2019-06-16 16:18:05	2019-06-16 16:21:16	2019-06-16 16:26:30	2019-06-16 16:27:04		2019-06-16 16:31:24	2019-06-16 16:32:24
879	RBC	1.5	U	2019-06-16 11:00:00	2019-06-16 13:23:29	2019-06-16 15:14:07	2019-06-16 16:36:50	2019-06-16 16:37:15		2019-06-16 16:43:23	2019-06-16 16:44:17
880	platelet	18	U	2019-06-14 11:26:02	2019-06-16 16:21:02	2019-06-16 16:32:27	2019-06-16 16:44:09	2019-06-16 16:46:59		2019-06-16 16:54:23	2019-06-16 16:54:35
881	platelet	20	U	2019-06-14 10:09:51	2019-06-16 16:22:30	2019-06-16 16:32:27	2019-06-16 16:45:16	2019-06-16 16:46:59		2019-06-16 16:56:56	2019-06-16 16:58:30
882	platelet	20	U	2019-06-14 15:21:22	2019-06-16 16:20:33	2019-06-16 16:32:27	2019-06-16 16:46:29	2019-06-16 16:46:59		2019-06-16 16:57:40	2019-06-16 17:00:45
883	platelet	19	U	2019-06-15 11:35:12	2019-06-16 16:20:00	2019-06-16 16:32:27	2019-06-16 16:44:09	2019-06-16 16:46:59		2019-06-16 16:58:51	2019-06-16 17:06:23
884	platelet	10	U	2019-06-15 14:47:55	2019-06-16 16:19:35	2019-06-16 16:32:27	2019-06-16 16:46:29	2019-06-16 16:46:59		2019-06-16 16:59:37	2019-06-16 17:08:41
885	platelet	16	U	2019-06-11 16:39:40	2019-06-16 16:21:29	2019-06-16 16:37:56	2019-06-16 16:47:48	2019-06-16 16:48:14		2019-06-16 16:53:26	2019-06-16 16:53:49
886	fresh frozen plasma	200	ML	2019-06-16 13:08:38	2019-06-16 15:08:48	2019-06-16 15:28:29	2019-06-16 17:24:06	2019-06-16 17:24:48		2019-06-16 17:33:43	2019-06-16 17:35:47
887	platelet	17	U	2019-06-14 14:46:24	2019-06-16 16:31:50	2019-06-16 17:05:01	2019-06-16 17:47:26	2019-06-16 17:48:32		2019-06-16 18:03:52	2019-06-16 18:15:46
888	RBC	1.5	U	2019-06-16 15:00:32	2019-06-16 17:11:46	2019-06-16 17:12:08	2019-06-16 17:47:26	2019-06-16 17:48:32		2019-06-16 18:24:29	2019-06-16 18:25:08
889	RBC	1.5	U	2019-06-16 13:32:00	2019-06-16 16:14:10	2019-06-16 16:35:31	2019-06-16 17:47:26	2019-06-16 17:48:32		2019-06-16 18:20:36	2019-06-16 18:25:50
890	RBC	1.5	U	2019-06-16 13:32:00	2019-06-16 16:14:10	2019-06-16 16:35:31	2019-06-16 17:47:26	2019-06-16 17:48:32		2019-06-16 21:18:14	2019-06-16 21:18:54
891	RBC	1.5	U	2019-06-16 15:00:32	2019-06-16 17:11:46	2019-06-16 17:12:08	2019-06-16 17:47:26	2019-06-16 17:48:32		2019-06-16 18:23:59	2019-06-16 21:20:30
892	fresh frozen plasma	130	ML	2019-06-16 08:35:39	2019-06-16 13:20:32	2019-06-16 15:37:43	2019-06-16 18:03:03	2019-06-16 18:03:40		2019-06-16 18:07:00	2019-06-16 18:15:00
893	RBC	1.5	U	2019-06-16 08:51:29	2019-06-16 13:16:40	2019-06-16 17:31:00	2019-06-16 18:08:09	2019-06-16 18:12:05		2019-06-16 18:21:00	2019-06-16 18:21:41
894	fresh frozen plasma	250	ML	2019-06-16 08:46:48	2019-06-16 13:19:57	2019-06-16 17:28:18	2019-06-16 18:08:09	2019-06-16 18:12:05		2019-06-16 18:20:53	2019-06-16 18:25:41
895	frozen plasma	230	ML	2019-06-16 12:54:31	2019-06-16 15:09:03	2019-06-16 17:33:57	2019-06-16 18:08:09	2019-06-16 18:12:05		2019-06-16 18:17:29	2019-06-16 18:25:42
896	fresh frozen plasma	250	ML	2019-06-16 13:08:38	2019-06-16 15:08:48	2019-06-16 15:28:54	2019-06-16 18:08:09	2019-06-16 18:12:05		2019-06-16 18:21:57	2019-06-16 18:35:38
897	fresh frozen plasma	210	ML	2019-06-16 09:22:58	2019-06-16 13:19:43	2019-06-16 17:28:18	2019-06-16 18:08:09	2019-06-16 18:12:05		2019-06-16 18:58:53	2019-06-16 19:00:55
898	platelet	17	U	2019-06-14 10:46:30	2019-06-16 16:18:31	2019-06-16 17:31:00	2019-06-16 18:08:09	2019-06-16 18:12:05		2019-06-16 18:22:11	2019-06-17 18:30:40
899	RBC	1.5	U	2019-06-16 13:09:40	2019-06-16 16:32:44	2019-06-16 16:56:25	2019-06-16 18:59:33	2019-06-16 19:01:25		2019-06-16 19:17:34	2019-06-16 19:25:52
900	fresh frozen plasma	250	ML	2019-06-16 10:03:22	2019-06-16 13:20:07	2019-06-16 19:26:40	2019-06-16 20:11:24	2019-06-16 20:11:52		2019-06-16 20:10:38	2019-06-16 20:15:08
901	fresh frozen plasma	200	ML	2019-06-16 17:33:24	2019-06-16 19:03:44	2019-06-16 19:32:20	2019-06-16 20:21:18	2019-06-16 20:23:11		2019-06-16 20:33:16	2019-06-16 20:37:59
902	platelet	17	U	2019-06-12 10:32:09	2019-06-16 16:21:58	2019-06-16 19:38:50	2019-06-16 20:21:18	2019-06-16 20:23:11		2019-06-16 20:31:35	2019-06-16 20:45:49
903	RBC	2	U	2019-06-16 12:53:50	2019-06-16 17:08:38	2019-06-16 20:04:33	2019-06-16 20:36:22	2019-06-16 20:37:08		2019-06-16 20:45:57	2019-06-16 20:50:42
904	RBC	2	U	2019-06-16 13:09:40	2019-06-16 16:32:44	2019-06-16 16:56:29	2019-06-16 20:36:22	2019-06-16 20:37:08		2019-06-16 20:47:48	2019-06-16 21:05:19
905	fresh frozen plasma	250	ML	2019-06-16 19:41:58	2019-06-16 20:36:38	2019-06-16 20:58:51	2019-06-16 21:32:00	2019-06-16 21:32:44		2019-06-16 21:38:34	2019-06-16 21:40:20
906	fresh frozen plasma	260	ML	2019-06-16 10:03:22	2019-06-16 13:20:07	2019-06-16 21:09:43	2019-06-16 21:32:00	2019-06-16 21:32:44		2019-06-16 21:40:47	2019-06-16 21:50:35
907	fresh frozen plasma	180	ML	2019-06-16 20:36:19	2019-06-16 21:15:00	2019-06-16 21:16:50	2019-06-16 21:58:29	2019-06-16 21:59:16		2019-06-16 22:06:59	2019-06-16 22:10:22
908	fresh frozen plasma	170	ML	2019-06-16 20:36:19	2019-06-16 21:15:00	2019-06-16 21:16:50	2019-06-16 21:58:29	2019-06-16 21:59:16		2019-06-16 22:06:42	2019-06-16 23:00:57
909	RBC	2	U	2019-06-16 13:09:40	2019-06-16 16:32:44	2019-06-16 16:56:23	2019-06-16 22:38:34	2019-06-16 22:38:59		2019-06-16 22:57:59	2019-06-16 22:59:26
910	fresh frozen plasma	130	ML	2019-06-16 22:03:22	2019-06-17 02:55:41	2019-06-17 03:08:30	2019-06-17 03:31:52	2019-06-17 03:32:18		2019-06-17 03:50:32	2019-06-17 03:50:30
911	fresh frozen plasma	250	ML	2019-06-17 04:08:38	2019-06-17 05:46:14	2019-06-17 05:52:09	2019-06-17 06:12:45	2019-06-17 06:13:13		2019-06-17 06:23:23	2019-06-17 06:23:38
912	fresh frozen plasma	290	ML	2019-06-17 04:08:38	2019-06-17 05:46:14	2019-06-17 06:12:44	2019-06-17 06:47:43	2019-06-17 06:48:08		2019-06-17 07:10:19	2019-06-17 07:13:41
913	RBC	2	U	2019-06-17 07:42:43	2019-06-17 09:23:06	2019-06-17 09:23:37	2019-06-17 09:24:36	2019-06-17 09:25:36		2019-06-17 09:40:56	2019-06-17 09:20:18
914	RBC	2	U	2019-06-17 07:42:43	2019-06-17 09:23:06	2019-06-17 09:23:37	2019-06-17 09:24:36	2019-06-17 09:25:36		2019-06-17 09:40:56	2019-06-17 09:35:51
915	RBC	2	U	2019-06-17 07:42:43	2019-06-17 09:23:06	2019-06-17 09:23:37	2019-06-17 09:24:36	2019-06-17 09:25:36		2019-06-17 09:40:56	2019-06-17 09:51:35
916	RBC	2	U	2019-06-17 07:42:43	2019-06-17 09:23:06	2019-06-17 09:23:37	2019-06-17 09:24:36	2019-06-17 09:25:36		2019-06-17 09:40:56	2019-06-17 10:16:00
917	fresh frozen plasma	170	ML	2019-06-17 08:38:29	2019-06-17 09:34:18	2019-06-17 09:52:02	2019-06-17 10:01:37	2019-06-17 10:04:30		2019-06-17 10:22:23	2019-06-17 10:25:09
918	fresh frozen plasma	210	ML	2019-06-17 08:23:56	2019-06-17 09:34:12	2019-06-17 09:52:02	2019-06-17 10:01:37	2019-06-17 10:04:30		2019-06-17 10:20:08	2019-06-17 10:25:45
919	frozen plasma	250	ML	2019-06-17 07:55:06	2019-06-17 09:34:52	2019-06-17 09:52:02	2019-06-17 10:01:37	2019-06-17 10:04:30		2019-06-17 10:20:26	2019-06-17 10:25:50
920	frozen plasma	240	ML	2019-06-17 08:10:20	2019-06-17 09:34:41	2019-06-17 09:52:02	2019-06-17 10:01:37	2019-06-17 10:04:30		2019-06-17 10:24:04	2019-06-17 10:28:08
921	fresh frozen plasma	210	ML	2019-06-17 07:57:06	2019-06-17 09:34:32	2019-06-17 09:52:02	2019-06-17 10:01:37	2019-06-17 10:04:30		2019-06-17 10:27:55	2019-06-17 10:28:20
922	frozen plasma	260	ML	2019-06-17 06:40:59	2019-06-17 09:34:47	2019-06-17 09:52:02	2019-06-17 10:01:37	2019-06-17 10:04:30		2019-06-17 10:21:47	2019-06-17 10:30:03
923	fresh frozen plasma	140	ML	2019-06-17 07:55:30	2019-06-17 09:33:52	2019-06-17 09:52:02	2019-06-17 10:01:37	2019-06-17 10:04:30		2019-06-17 10:22:55	2019-06-17 10:30:09
924	fresh frozen plasma	180	ML	2019-06-17 06:42:20	2019-06-17 09:34:36	2019-06-17 09:52:02	2019-06-17 10:01:37	2019-06-17 10:04:30		2019-06-17 10:17:44	2019-06-17 10:30:10
925	fresh frozen plasma	260	ML	2019-06-17 06:38:52	2019-06-17 09:34:22	2019-06-17 09:36:55	2019-06-17 10:45:09	2019-06-17 10:46:20		2019-06-17 10:53:19	2019-06-17 10:54:00
926	fresh frozen plasma	130	ML	2019-06-17 07:55:30	2019-06-17 09:33:52	2019-06-17 09:52:35	2019-06-17 12:26:57	2019-06-17 12:27:28		2019-06-17 12:31:27	2019-06-17 12:35:39
927	fresh frozen plasma	250	ML	2019-06-14 09:34:33	2019-06-17 12:21:10	2019-06-17 12:22:39	2019-06-17 12:30:20	2019-06-17 12:31:05		2019-06-17 12:35:16	2019-06-17 12:40:13
928	fresh frozen plasma	270	ML	2019-06-14 09:34:33	2019-06-17 12:21:10	2019-06-17 12:22:39	2019-06-17 12:30:20	2019-06-17 12:31:05		2019-06-17 12:35:43	2019-06-17 13:00:50
929	RBC	1.5	U	2019-06-14 09:34:33	2019-06-17 12:20:33	2019-06-17 12:22:39	2019-06-17 12:30:20	2019-06-17 12:31:05		2019-06-17 12:35:23	2019-06-17 13:20:17
930	RBC	1.5	U	2019-06-14 09:34:33	2019-06-17 12:20:33	2019-06-17 12:22:39	2019-06-17 12:30:20	2019-06-17 12:31:05		2019-06-17 12:35:58	2019-06-17 13:55:05
931	fresh frozen plasma	260	ML	2019-06-17 08:00:43	2019-06-17 09:34:27	2019-06-17 12:25:28	2019-06-17 13:35:43	2019-06-17 13:42:39		2019-06-17 13:45:01	2019-06-17 14:00:21
932	fresh frozen plasma	240	ML	2019-06-17 09:46:44	2019-06-17 13:44:53	2019-06-17 13:55:34	2019-06-17 14:03:03	2019-06-17 14:04:18		2019-06-17 14:22:15	2019-06-17 14:25:48
933	RBC	2	U	2019-06-16 12:41:00	2019-06-17 14:06:28	2019-06-17 14:06:51	2019-06-17 14:07:22	2019-06-17 14:07:58		2019-06-17 14:16:27	2019-06-17 14:35:25
934	fresh frozen plasma	290	ML	2019-06-17 10:41:31	2019-06-17 13:46:29	2019-06-17 14:08:01	2019-06-17 14:17:01	2019-06-17 14:17:55		2019-06-17 14:24:14	2019-06-17 14:25:41
935	RBC	2	U	2019-06-17 07:42:43	2019-06-17 13:50:26	2019-06-17 14:08:01	2019-06-17 14:16:04	2019-06-17 14:17:55		2019-06-17 14:29:21	2019-06-17 14:30:00
936	fresh frozen plasma	160	ML	2019-06-17 11:02:12	2019-06-17 13:46:11	2019-06-17 14:08:01	2019-06-17 14:16:04	2019-06-17 14:17:55		2019-06-17 14:28:56	2019-06-17 14:30:12
937	fresh frozen plasma	140	ML	2019-06-17 09:07:00	2019-06-17 13:45:12	2019-06-17 14:08:01	2019-06-17 14:17:01	2019-06-17 14:17:55		2019-06-17 14:28:30	2019-06-17 14:30:59
938	fresh frozen plasma	220	ML	2019-06-17 09:37:36	2019-06-17 13:45:03	2019-06-17 14:08:01	2019-06-17 14:17:01	2019-06-17 14:17:55		2019-06-17 14:40:13	2019-06-17 14:45:40
939	frozen plasma	250	ML	2019-06-17 09:42:27	2019-06-17 13:44:59	2019-06-17 13:54:01	2019-06-17 14:49:15	2019-06-17 14:49:47		2019-06-17 14:56:04	2019-06-17 15:05:07
940	fresh frozen plasma	180	ML	2019-06-17 08:41:25	2019-06-17 13:44:38	2019-06-17 14:38:08	2019-06-17 14:53:23	2019-06-17 14:54:40		2019-06-17 15:06:46	2019-06-17 15:15:08
941	fresh frozen plasma	140	ML	2019-06-17 09:04:36	2019-06-17 13:46:05	2019-06-17 14:37:07	2019-06-17 14:53:23	2019-06-17 14:54:40		2019-06-17 15:10:20	2019-06-17 15:15:10
942	frozen plasma	200	ML	2019-06-17 09:46:44	2019-06-17 13:44:53	2019-06-17 13:55:37	2019-06-17 14:56:32	2019-06-17 14:57:01		2019-06-17 15:03:57	2019-06-05 15:05:27
943	RBC	2	U	2019-06-17 11:04:34	2019-06-17 14:36:32	2019-06-17 14:45:06	2019-06-17 14:58:34	2019-06-17 14:59:13		2019-06-17 15:10:08	2019-06-17 15:11:25
944	RBC	2	U	2019-06-17 09:26:41	2019-06-17 14:51:49	2019-06-17 14:55:00	2019-06-17 14:59:29	2019-06-17 14:59:50		2019-06-17 15:02:52	2019-06-17 15:10:09
945	fresh frozen plasma	270	ML	2019-06-17 11:01:38	2019-06-17 13:46:16	2019-06-17 14:57:42	2019-06-17 15:19:22	2019-06-17 15:20:27		2019-06-17 15:40:46	2019-06-17 15:45:03
946	fresh frozen plasma	250	ML	2019-06-17 09:59:48	2019-06-17 13:44:47	2019-06-17 14:57:42	2019-06-17 15:19:22	2019-06-17 15:20:27		2019-06-17 15:30:27	2019-06-17 15:45:52
947	fresh frozen plasma	130	ML	2019-06-17 09:08:10	2019-06-17 13:45:08	2019-06-17 13:55:39	2019-06-17 15:22:55	2019-06-17 15:23:29		2019-06-17 15:29:53	2019-06-17 15:35:55
948	fresh frozen plasma	200	ML	2019-06-17 10:03:36	2019-06-17 13:44:43	2019-06-17 14:38:20	2019-06-17 15:31:44	2019-06-17 15:32:42		2019-06-17 15:44:44	2019-06-17 15:46:03
949	fresh frozen plasma	260	ML	2019-06-17 10:12:30	2019-06-17 13:46:35	2019-06-17 15:19:14	2019-06-17 15:34:45	2019-06-17 15:35:20		2019-06-17 15:45:46	2019-06-17 16:00:18
950	RBC	1.5	U	2019-06-17 07:42:43	2019-06-17 13:50:26	2019-06-17 15:44:42	2019-06-17 16:00:44	2019-06-17 16:02:30		2019-06-17 16:14:51	2019-06-17 16:15:00
951	fresh frozen plasma	140	ML	2019-06-17 11:02:12	2019-06-17 13:46:11	2019-06-17 15:44:21	2019-06-17 16:00:44	2019-06-17 16:02:30		2019-06-17 16:10:18	2019-06-17 16:15:24
952	fresh frozen plasma	140	ML	2019-06-17 09:07:00	2019-06-17 13:45:12	2019-06-17 15:44:21	2019-06-17 16:00:44	2019-06-17 16:02:30		2019-06-17 16:10:36	2019-06-17 16:15:57
953	RBC	1.5	U	2019-06-17 12:55:03	2019-06-17 14:51:31	2019-06-17 14:54:48	2019-06-17 16:02:27	2019-06-17 16:03:06		2019-06-17 16:29:39	2019-06-17 16:30:05
954	fresh frozen plasma	210	ML	2019-06-17 09:26:41	2019-06-17 14:57:26	2019-06-17 15:17:53	2019-06-17 16:30:58	2019-06-17 16:31:55		2019-06-17 16:37:03	2019-06-17 16:40:53
955	RBC	1.5	U	2019-06-17 08:30:59	2019-06-17 14:36:48	2019-06-17 16:33:43	2019-06-17 16:41:06	2019-06-17 16:42:11		2019-06-17 16:56:41	2019-06-17 16:57:10
956	platelet	16	U	2019-06-16 12:50:16	2019-06-17 15:53:56	2019-06-17 16:49:11	2019-06-17 16:51:56	2019-06-17 16:52:31		2019-06-17 17:00:26	2019-06-17 17:00:14
957	RBC	1.5	U	2019-06-17 09:40:18	2019-06-17 14:35:00	2019-06-17 16:49:11	2019-06-17 16:50:53	2019-06-17 16:52:31		2019-06-17 17:07:42	2019-06-17 17:08:36
958	platelet	22	U	2019-06-15 10:11:43	2019-06-17 14:44:09	2019-06-17 16:49:11	2019-06-17 16:51:56	2019-06-17 16:52:31		2019-06-17 17:13:48	2019-06-17 17:18:27
959	RBC	1	U	2019-06-17 09:40:18	2019-06-17 14:35:00	2019-06-17 16:49:11	2019-06-17 16:50:53	2019-06-17 16:52:31		2019-06-17 17:09:12	2019-06-17 19:10:07
960	RBC	1.5	U	2019-06-17 07:42:43	2019-06-17 13:50:26	2019-06-17 17:04:19	2019-06-17 17:18:09	2019-06-17 17:40:59		2019-06-17 17:25:20	2019-06-17 17:30:00
961	RBC	1	U	2019-06-17 10:42:24	2019-06-17 16:41:17	2019-06-17 17:38:06	2019-06-17 17:45:12	2019-06-17 17:48:03		2019-06-17 17:55:40	2019-06-17 18:00:24
962	Cryoprecipitate	2	U	2019-06-17 12:13:55	2019-06-17 17:28:17	2019-06-17 17:38:06	2019-06-17 17:45:12	2019-06-17 17:48:03		2019-06-17 18:10:23	2019-06-17 18:15:01
963	Cryoprecipitate	2	U	2019-06-17 12:13:55	2019-06-17 17:28:17	2019-06-17 17:38:06	2019-06-17 17:45:12	2019-06-17 17:48:03		2019-06-17 18:10:41	2019-06-17 18:15:02
964	Cryoprecipitate	2	U	2019-06-17 12:13:55	2019-06-17 17:28:17	2019-06-17 17:38:06	2019-06-17 17:45:12	2019-06-17 17:48:03		2019-06-17 18:10:51	2019-06-17 18:15:08
965	Cryoprecipitate	2	U	2019-06-17 12:13:55	2019-06-17 17:28:17	2019-06-17 17:38:06	2019-06-17 17:45:12	2019-06-17 17:48:03		2019-06-17 18:10:21	2019-06-17 18:15:17
966	Cryoprecipitate	2	U	2019-06-17 12:13:55	2019-06-17 17:28:17	2019-06-17 17:38:06	2019-06-17 17:45:12	2019-06-17 17:48:03		2019-06-17 18:10:01	2019-06-17 18:15:33
967	fresh frozen plasma	140	ML	2019-06-17 09:54:14	2019-06-17 13:48:38	2019-06-17 17:23:01	2019-06-17 17:49:24	2019-06-17 17:50:16		2019-06-17 18:00:22	2019-06-17 18:05:03
968	platelet	17	U	2019-06-14 10:40:41	2019-06-17 15:54:19	2019-06-17 17:03:41	2019-06-17 17:49:24	2019-06-17 17:50:16		2019-06-17 18:15:18	2019-06-17 18:15:38
969	RBC	2	U	2019-06-17 10:33:20	2019-06-17 14:34:46	2019-06-17 18:08:34	2019-06-17 18:34:10	2019-06-17 18:34:40		2019-06-17 18:44:06	2019-06-17 18:58:28
970	RBC	1	U	2019-06-17 10:42:24	2019-06-17 16:41:17	2019-06-17 19:03:19	2019-06-17 19:50:21	2019-06-17 19:51:56		2019-06-17 20:05:05	2019-06-17 20:10:42
971	RBC	1	U	2019-06-17 14:47:56	2019-06-17 16:41:40	2019-06-17 19:17:22	2019-06-17 19:50:21	2019-06-17 19:51:56		2019-06-17 20:15:50	2019-06-17 20:15:19
972	RBC	2	U	2019-06-17 14:35:16	2019-06-17 19:24:18	2019-06-17 19:41:11	2019-06-17 19:50:21	2019-06-17 19:51:56		2019-06-17 20:15:35	2019-06-17 20:20:21
973	RBC	1.5	U	2019-06-17 12:55:03	2019-06-17 14:51:31	2019-06-17 19:12:11	2019-06-17 19:50:21	2019-06-17 19:51:56		2019-06-17 20:35:32	2019-06-17 20:40:56
974	RBC	1	U	2019-06-17 12:55:03	2019-06-17 14:51:31	2019-06-17 19:12:11	2019-06-17 19:50:21	2019-06-17 19:51:56		2019-06-17 22:37:03	2019-06-17 22:49:22
975	RBC	1	U	2019-06-17 16:09:26	2019-06-17 19:13:48	2019-06-17 19:20:35	2019-06-17 20:22:00	2019-06-17 20:23:32		2019-06-17 20:30:53	2019-06-17 20:35:53
976	RBC	2	U	2019-06-17 09:53:27	2019-06-17 14:37:14	2019-06-17 20:00:42	2019-06-17 20:22:00	2019-06-17 20:23:32		2019-06-17 20:35:06	2019-06-17 20:40:34
977	RBC	1	U	2019-06-17 16:13:50	2019-06-17 19:14:00	2019-06-17 20:07:41	2019-06-17 20:22:00	2019-06-17 20:23:32		2019-06-17 20:30:12	2019-06-17 20:45:43
978	fresh frozen plasma	250	ML	2019-06-17 18:16:53	2019-06-17 19:50:56	2019-06-17 20:14:34	2019-06-17 20:28:44	2019-06-17 20:30:00		2019-06-17 20:53:31	2019-06-17 20:55:07
979	platelet	23	U	2019-06-16 14:28:01	2019-06-17 15:54:08	2019-06-17 20:47:27	2019-06-17 21:01:22	2019-06-17 21:01:54		2019-06-17 21:13:26	2019-06-17 21:15:01
980	platelet	11	U	2019-06-10 14:19:19	2019-06-17 14:45:33	2019-06-17 20:48:18	2019-06-17 21:37:01	2019-06-17 21:41:06		2019-06-17 22:00:03	2019-06-05 22:05:40
981	RBC	2	U	2019-06-17 16:09:26	2019-06-17 19:13:48	2019-06-17 20:56:15	2019-06-17 21:37:01	2019-06-17 21:41:06		2019-06-17 21:40:27	2019-06-17 21:55:53
982	RBC	1	U	2019-06-17 15:28:43	2019-06-17 19:13:39	2019-06-17 20:48:18	2019-06-17 21:37:01	2019-06-17 21:41:06		2019-06-17 21:55:18	2019-06-17 21:55:55
983	RBC	1.5	U	2019-06-17 15:28:43	2019-06-17 19:13:39	2019-06-17 20:48:18	2019-06-17 21:37:01	2019-06-17 21:41:06		2019-06-17 21:57:01	2019-06-17 23:35:43
984	RBC	1	U	2019-06-17 14:47:56	2019-06-17 16:41:40	2019-06-17 20:20:21	2019-06-17 22:03:06	2019-06-17 22:04:11		2019-06-17 22:20:15	2019-06-17 22:20:36
985	fresh frozen plasma	250	ML	2019-06-17 20:29:04	2019-06-17 21:26:22	2019-06-17 21:36:33	2019-06-17 22:03:06	2019-06-17 22:04:11		2019-06-17 22:30:17	2019-06-17 22:32:43
986	fresh frozen plasma	250	ML	2019-06-17 19:34:42	2019-06-17 20:16:45	2019-06-17 21:32:48	2019-06-17 22:08:00	2019-06-17 22:08:38		2019-06-17 22:15:08	2019-06-17 22:21:34
987	RBC	1.5	U	2019-06-17 20:28:39	2019-06-17 22:06:16	2019-06-17 22:06:25	2019-06-17 22:08:00	2019-06-17 22:14:07		2019-06-17 23:07:48	2019-06-17 23:08:18
988	RBC	1.5	U	2019-06-17 20:28:39	2019-06-17 22:06:16	2019-06-17 22:06:25	2019-06-17 22:08:00	2019-06-17 22:14:07		2019-06-18 00:12:37	2019-06-18 00:12:58
989	platelet	22	U	2019-06-17 19:57:14	2019-06-17 21:41:04	2019-06-17 22:11:54	2019-06-17 22:15:34	2019-06-17 22:16:08		2019-06-17 22:26:34	2019-06-17 22:27:27
990	fresh frozen plasma	310	ML	2019-06-17 15:07:53	2019-06-17 17:31:51	2019-06-17 22:53:55	2019-06-17 22:58:15	2019-06-17 22:58:55		2019-06-17 23:04:49	2019-06-17 23:05:05
991	fresh frozen plasma	260	ML	2019-06-17 22:39:34	2019-06-17 23:27:00	2019-06-17 23:34:36	2019-06-18 00:12:38	2019-06-18 00:13:12		2019-06-18 00:20:58	2019-06-18 00:20:30
992	RBC	2	U	2019-06-17 13:05:55	2019-06-17 21:39:49	2019-06-18 00:01:36	2019-06-18 00:47:00	2019-06-18 00:47:49		2019-06-18 00:59:28	2019-06-18 01:00:57
993	fresh frozen plasma	250	ML	2019-06-17 22:05:36	2019-06-17 23:21:23	2019-06-18 00:01:36	2019-06-18 00:47:00	2019-06-18 00:47:49		2019-06-18 01:05:17	2019-06-18 01:10:36
994	RBC	1.5	U	2019-06-17 21:55:09	2019-06-17 23:25:57	2019-06-18 00:31:16	2019-06-18 01:41:36	2019-06-18 01:42:06		2019-06-18 02:08:58	2019-06-18 02:09:43
995	RBC	2	U	2019-06-17 22:37:21	2019-06-18 00:16:02	2019-06-18 02:08:18	2019-06-18 03:02:57	2019-06-18 03:03:27		2019-06-18 03:07:30	2019-06-18 03:08:02
996	RBC	1.5	U	2019-06-18 04:21:37	2019-06-18 06:32:46	2019-06-18 06:53:57	2019-06-18 07:03:56	2019-06-18 07:06:22		2019-06-18 07:15:50	2019-06-18 07:17:00
997	fresh frozen plasma	100	ML	2019-06-17 08:45:06	2019-06-18 09:32:45	2019-06-18 09:43:08	2019-06-18 09:52:57	2019-06-18 09:53:43		2019-06-18 10:00:33	2019-06-18 10:20:06
998	RBC	1.5	U	2019-06-18 11:45:58	2019-06-18 14:45:06	2019-06-18 14:50:19	2019-06-18 14:56:47	2019-06-18 14:59:30		2019-06-18 15:20:27	2019-06-18 15:25:10
999	fresh frozen plasma	200	ML	2019-06-18 07:55:31	2019-06-18 14:52:04	2019-06-18 14:57:23	2019-06-18 15:10:11	2019-06-18 15:10:53		2019-06-18 15:28:02	2019-06-18 15:30:14
1000	fresh frozen plasma	200	ML	2019-06-18 10:50:36	2019-06-18 14:52:12	2019-06-18 14:57:23	2019-06-18 15:10:11	2019-06-18 15:10:53		2019-06-18 15:20:51	2019-06-18 15:30:44
1001	fresh frozen plasma	250	ML	2019-06-18 07:22:30	2019-06-18 14:52:25	2019-06-18 15:09:50	2019-06-18 15:23:56	2019-06-18 15:26:19		2019-06-18 15:30:01	2019-06-18 15:40:23
1002	fresh frozen plasma	180	ML	2019-06-18 07:31:54	2019-06-18 14:52:20	2019-06-18 15:09:50	2019-06-18 15:23:56	2019-06-18 15:26:19		2019-06-18 15:36:22	2019-06-18 15:40:40
1003	RBC	1.5	U	2019-06-18 08:29:19	2019-06-18 14:44:53	2019-06-18 15:07:18	2019-06-18 15:31:41	2019-06-18 15:32:33		2019-06-18 16:09:22	2019-06-18 16:22:34
1004	RBC	1.5	U	2019-06-17 09:13:04	2019-06-18 15:43:10	2019-06-18 15:48:24	2019-06-18 15:57:03	2019-06-18 15:57:34		2019-06-18 16:08:38	2019-06-18 16:09:00
1005	fresh frozen plasma	260	ML	2019-06-17 09:13:04	2019-06-18 16:02:49	2019-06-18 16:06:07	2019-06-18 16:12:14	2019-06-18 16:15:46		2019-06-18 16:30:00	2019-06-18 16:39:00
1006	fresh frozen plasma	240	ML	2019-06-18 10:28:12	2019-06-18 14:52:08	2019-06-18 16:07:55	2019-06-18 16:23:04	2019-06-18 16:23:54		2019-06-18 16:25:00	2019-06-18 16:30:00
1007	frozen plasma	240	ML	2019-06-17 09:23:05	2019-06-18 16:18:04	2019-06-18 16:24:08	2019-06-18 16:29:50	2019-06-18 16:30:15		2019-06-18 16:50:24	2019-06-18 16:55:35
1008	frozen plasma	250	ML	2019-06-17 09:23:05	2019-06-18 16:18:04	2019-06-18 16:24:08	2019-06-18 16:29:50	2019-06-18 16:30:15		2019-06-18 16:50:24	2019-06-18 17:15:35
1009	platelet	18	U	2019-06-17 11:28:10	2019-06-18 15:57:40	2019-06-18 16:20:15	2019-06-18 16:49:07	2019-06-18 16:49:51		2019-06-18 17:15:02	2019-06-18 17:17:50
1010	RBC	1	U	2019-06-18 13:17:38	2019-06-18 16:11:37	2019-06-18 16:20:25	2019-06-18 17:04:42	2019-06-18 17:05:43		2019-06-18 17:25:00	2019-06-18 17:30:00
1011	RBC	1.5	U	2019-06-17 11:59:00	2019-06-18 16:09:06	2019-06-18 17:20:24	2019-06-18 17:25:01	2019-06-18 17:27:35		2019-06-18 17:40:09	2019-06-18 18:55:05
1012	RBC	1.5	U	2019-06-17 11:59:00	2019-06-18 16:09:06	2019-06-18 17:20:24	2019-06-18 17:25:01	2019-06-18 17:27:35		2019-06-18 17:40:24	2019-06-18 18:58:47
1013	RBC	1	U	2019-06-18 04:21:37	2019-06-18 07:19:45	2019-06-18 17:34:49	2019-06-18 18:03:50	2019-06-18 18:04:45		2019-06-18 18:18:57	2019-06-18 18:18:51
1014	fresh frozen plasma	250	ML	2019-06-18 09:34:43	2019-06-18 14:52:29	2019-06-18 15:26:16	2019-06-18 18:03:50	2019-06-18 18:04:45		2019-06-18 18:23:58	2019-06-18 18:24:17
1015	RBC	1.5	U	2019-06-18 16:41:24	2019-06-18 17:45:16	2019-06-18 18:22:58	2019-06-18 18:31:21	2019-06-18 18:34:00		2019-06-18 18:50:18	2019-06-18 18:55:06
1016	frozen plasma	220	ML	2019-06-18 16:38:35	2019-06-18 17:52:41	2019-06-18 17:57:42	2019-06-18 18:41:00	2019-06-18 18:42:11		2019-06-18 19:01:40	2019-06-18 19:02:04
1017	RBC	1.5	U	2019-06-18 04:21:37	2019-06-18 07:19:45	2019-06-18 17:44:29	2019-06-18 19:59:21	2019-06-18 20:01:08		2019-06-18 20:05:58	2019-06-18 20:07:56
1018	RBC	0.5	U	2019-06-18 13:17:38	2019-06-18 16:11:37	2019-06-18 19:34:13	2019-06-18 19:59:21	2019-06-18 20:01:08		2019-06-18 20:05:00	2019-06-18 20:10:00
1019	fresh frozen plasma	210	ML	2019-06-18 08:39:47	2019-06-18 16:30:03	2019-06-18 19:34:13	2019-06-18 19:59:21	2019-06-18 20:01:08		2019-06-18 20:10:00	2019-06-18 20:15:00
1020	fresh frozen plasma	250	ML	2019-06-18 11:02:23	2019-06-18 17:52:21	2019-06-18 19:48:16	2019-06-18 20:21:24	2019-06-18 20:21:51		2019-06-18 20:35:36	2019-06-18 20:45:02
1021	RBC	2	U	2019-06-18 15:39:38	2019-06-18 17:48:32	2019-06-18 20:29:04	2019-06-18 20:52:10	2019-06-18 20:53:10		2019-06-18 20:58:55	2019-06-18 20:59:17
1022	frozen plasma	220	ML	2019-06-18 16:29:30	2019-06-18 20:05:24	2019-06-18 20:16:34	2019-06-18 20:52:10	2019-06-18 20:53:10		2019-06-18 21:14:54	2019-06-18 21:15:15
1023	fresh frozen plasma	250	ML	2019-06-18 12:39:43	2019-06-18 16:30:09	2019-06-18 16:52:33	2019-06-18 21:18:37	2019-06-18 21:19:23		2019-06-18 21:23:45	2019-06-18 21:24:16
1024	fresh frozen plasma	190	ML	2019-06-18 08:39:47	2019-06-18 16:30:03	2019-06-18 21:10:15	2019-06-18 21:18:37	2019-06-18 21:19:23		2019-06-18 21:25:00	2019-06-18 21:30:00
1025	platelet	23	U	2019-06-17 11:59:00	2019-06-18 21:15:03	2019-06-18 21:15:48	2019-06-18 21:19:18	2019-06-18 21:19:36		2019-06-18 21:27:04	2019-06-18 22:05:43
1026	fresh frozen plasma	240	ML	2019-06-18 11:02:23	2019-06-18 17:52:21	2019-06-18 21:41:33	2019-06-18 22:05:37	2019-06-18 22:06:10		2019-06-18 22:20:34	2019-06-18 22:25:52
1027	fresh frozen plasma	210	ML	2019-06-18 04:21:37	2019-06-18 07:19:54	2019-06-18 22:02:01	2019-06-18 22:34:18	2019-06-18 22:36:12		2019-06-18 22:44:03	2019-06-18 23:00:57
1028	fresh frozen plasma	270	ML	2019-06-18 20:17:54	2019-06-18 21:17:08	2019-06-18 21:57:05	2019-06-18 22:34:18	2019-06-18 22:36:12		2019-06-18 23:00:33	2019-06-18 23:16:14
1029	frozen plasma	140	ML	2019-06-18 04:21:37	2019-06-18 07:19:54	2019-06-18 23:18:53	2019-06-18 23:51:58	2019-06-18 23:52:49		2019-06-19 00:20:53	2019-06-19 00:25:22
1030	fresh frozen plasma	260	ML	2019-06-18 22:05:50	2019-06-18 23:22:08	2019-06-19 00:13:17	2019-06-19 00:30:15	2019-06-19 00:31:39		2019-06-19 00:40:58	2019-06-19 00:45:50
1031	fresh frozen plasma	230	ML	2019-06-18 08:48:34	2019-06-18 22:38:58	2019-06-19 00:27:31	2019-06-19 00:45:05	2019-06-19 00:45:39		2019-06-19 00:55:44	2019-06-19 01:00:20
1032	RBC	1.5	U	2019-06-18 14:41:08	2019-06-18 22:35:13	2019-06-19 03:02:07	2019-06-19 03:36:29	2019-06-19 03:37:16		2019-06-19 03:50:00	2019-06-19 03:55:00
1033	RBC	1	U	2019-06-18 14:41:08	2019-06-18 22:35:13	2019-06-19 05:51:41	2019-06-19 06:06:52	2019-06-19 06:07:33		2019-06-19 06:20:00	2019-06-19 06:25:00
1034	RBC	2	U	2019-06-18 21:16:13	2019-06-18 23:36:16	2019-06-19 10:06:54	2019-06-19 10:22:15	2019-06-19 10:23:06		2019-06-19 10:41:29	2019-06-19 10:41:59
1035	fresh frozen plasma	230	ML	2019-06-19 08:34:24	2019-06-19 10:17:29	2019-06-19 10:28:01	2019-06-19 10:35:45	2019-06-19 10:40:51		2019-06-19 10:45:44	2019-06-19 10:50:21
1036	fresh frozen plasma	250	ML	2019-06-19 07:54:46	2019-06-19 10:18:59	2019-06-19 10:28:01	2019-06-19 10:35:45	2019-06-19 10:40:51		2019-06-19 10:46:27	2019-06-19 10:50:47
1037	fresh frozen plasma	110	ML	2019-06-19 08:20:58	2019-06-19 10:18:52	2019-06-19 10:28:01	2019-06-19 10:35:45	2019-06-19 10:40:51		2019-06-19 10:48:59	2019-06-19 10:55:16
1038	fresh frozen plasma	230	ML	2019-06-19 08:25:29	2019-06-19 10:17:33	2019-06-19 10:28:01	2019-06-19 10:35:45	2019-06-19 10:40:51		2019-06-19 10:50:30	2019-06-19 10:55:20
1039	fresh frozen plasma	110	ML	2019-06-19 08:29:35	2019-06-19 10:18:47	2019-06-19 10:28:01	2019-06-19 10:35:45	2019-06-19 10:40:51		2019-06-19 10:48:05	2019-06-19 10:55:32
1040	fresh frozen plasma	150	ML	2019-06-19 08:27:00	2019-06-19 10:19:04	2019-06-19 10:28:01	2019-06-19 10:35:45	2019-06-19 10:40:51		2019-06-19 10:51:03	2019-06-19 10:55:39
1041	fresh frozen plasma	250	ML	2019-06-19 07:49:47	2019-06-19 10:18:06	2019-06-19 10:28:01	2019-06-19 10:35:45	2019-06-19 10:40:51		2019-06-19 10:49:52	2019-06-19 10:55:45
1042	frozen plasma	130	ML	2019-06-19 08:20:58	2019-06-19 10:18:52	2019-06-19 10:28:01	2019-06-19 10:35:45	2019-06-19 10:40:51		2019-06-19 10:48:59	2019-06-19 11:25:18
1043	fresh frozen plasma	130	ML	2019-06-19 08:27:00	2019-06-19 10:19:04	2019-06-19 10:28:01	2019-06-19 10:35:45	2019-06-19 10:40:51		2019-06-19 10:51:03	2019-06-19 11:35:09
1044	fresh frozen plasma	120	ML	2019-06-19 08:29:35	2019-06-19 10:18:47	2019-06-19 10:28:01	2019-06-19 10:35:45	2019-06-19 10:40:51		2019-06-19 10:48:05	2019-06-19 11:40:04
1045	fresh frozen plasma	130	ML	2019-06-19 08:22:51	2019-06-19 10:19:10	2019-06-19 10:40:44	2019-06-19 10:45:45	2019-06-19 10:47:48		2019-06-19 10:50:01	2019-06-19 11:00:27
1046	fresh frozen plasma	240	ML	2019-06-19 08:12:17	2019-06-19 10:18:43	2019-06-19 10:40:44	2019-06-19 10:45:45	2019-06-19 10:47:48		2019-06-19 10:55:07	2019-06-19 11:00:31
1047	fresh frozen plasma	250	ML	2019-06-19 04:13:56	2019-06-19 10:17:18	2019-06-19 10:40:44	2019-06-19 10:45:45	2019-06-19 10:47:48		2019-06-19 10:55:16	2019-06-19 11:00:31
1048	fresh frozen plasma	200	ML	2019-06-19 08:27:11	2019-06-19 10:18:26	2019-06-19 10:40:44	2019-06-19 10:45:45	2019-06-19 10:47:48		2019-06-19 11:00:49	2019-06-19 11:10:21
1049	fresh frozen plasma	250	ML	2019-06-18 17:22:33	2019-06-19 10:36:23	2019-06-19 10:40:44	2019-06-19 10:45:45	2019-06-19 10:47:54		2019-06-19 10:55:53	2019-06-19 11:00:07
1050	fresh frozen plasma	270	ML	2019-06-18 17:22:33	2019-06-19 10:36:23	2019-06-19 10:40:44	2019-06-19 10:45:45	2019-06-19 10:47:54		2019-06-19 10:55:52	2019-06-19 11:00:09
1051	fresh frozen plasma	250	ML	2019-06-18 17:22:33	2019-06-19 10:36:23	2019-06-19 10:40:44	2019-06-19 10:45:45	2019-06-19 10:47:54		2019-06-19 10:55:54	2019-06-19 11:00:12
1052	fresh frozen plasma	290	ML	2019-06-18 17:22:33	2019-06-19 10:36:23	2019-06-19 10:40:44	2019-06-19 10:45:45	2019-06-19 10:47:54		2019-06-19 10:52:28	2019-06-19 11:00:17
1053	fresh frozen plasma	260	ML	2019-06-18 17:22:33	2019-06-19 10:36:23	2019-06-19 10:40:44	2019-06-19 10:45:45	2019-06-19 10:47:54		2019-06-19 10:55:00	2019-06-19 11:00:18
1054	fresh frozen plasma	240	ML	2019-06-18 17:22:33	2019-06-19 10:36:23	2019-06-19 10:40:44	2019-06-19 10:45:45	2019-06-19 10:47:54		2019-06-19 10:55:05	2019-06-19 11:00:26
1055	fresh frozen plasma	300	ML	2019-06-18 17:22:33	2019-06-19 10:36:23	2019-06-19 10:40:44	2019-06-19 10:45:45	2019-06-19 10:47:54		2019-06-19 10:55:12	2019-06-19 11:00:27
1056	fresh frozen plasma	150	ML	2019-06-18 17:22:33	2019-06-19 10:36:23	2019-06-19 10:40:44	2019-06-19 10:45:45	2019-06-19 10:47:54		2019-06-19 10:55:28	2019-06-19 11:00:43
1057	fresh frozen plasma	260	ML	2019-06-18 17:22:33	2019-06-19 10:36:23	2019-06-19 10:40:44	2019-06-19 10:45:45	2019-06-19 10:47:54		2019-06-19 10:55:30	2019-06-19 11:00:44
1058	fresh frozen plasma	250	ML	2019-06-18 17:22:33	2019-06-19 10:36:23	2019-06-19 10:40:44	2019-06-19 10:45:45	2019-06-19 10:47:54		2019-06-19 10:55:31	2019-06-19 11:00:46
1059	fresh frozen plasma	240	ML	2019-06-18 17:22:33	2019-06-19 10:36:23	2019-06-19 10:40:44	2019-06-19 10:45:45	2019-06-19 10:47:54		2019-06-19 10:55:40	2019-06-19 11:00:56
1060	fresh frozen plasma	110	ML	2019-06-19 08:22:51	2019-06-19 10:19:10	2019-06-19 11:16:07	2019-06-19 11:30:11	2019-06-19 11:33:08		2019-06-19 11:40:44	2019-06-19 11:45:36
1061	fresh frozen plasma	250	ML	2019-06-18 09:46:52	2019-06-19 11:23:23	2019-06-19 11:48:16	2019-06-19 11:56:02	2019-06-19 11:56:36		2019-06-19 12:40:21	2019-06-19 12:45:26
1062	fresh frozen plasma	250	ML	2019-06-19 07:27:34	2019-06-19 10:17:06	2019-06-19 10:18:52	2019-06-19 12:05:44	2019-06-19 12:09:10		2019-06-19 12:13:37	2019-06-19 12:13:03
1063	fresh frozen plasma	250	ML	2019-06-19 08:30:50	2019-06-19 10:18:38	2019-06-19 10:21:29	2019-06-19 12:58:00	2019-06-19 12:59:22		2019-06-19 13:06:41	2019-06-19 13:06:41
1064	fresh frozen plasma	250	ML	2019-06-19 07:57:03	2019-06-19 10:17:38	2019-06-19 10:21:29	2019-06-19 12:58:00	2019-06-19 12:59:22		2019-06-19 13:09:05	2019-06-19 13:09:20
1065	fresh frozen plasma	250	ML	2019-06-19 07:56:29	2019-06-19 10:17:43	2019-06-19 10:21:29	2019-06-19 12:58:00	2019-06-19 12:59:22		2019-06-19 13:11:36	2019-06-19 13:11:36
1066	fresh frozen plasma	120	ML	2019-06-19 09:19:16	2019-06-19 13:45:56	2019-06-19 14:06:20	2019-06-19 14:23:33	2019-06-19 14:27:58		2019-06-19 14:30:59	2019-06-19 14:35:33
1067	fresh frozen plasma	120	ML	2019-06-19 09:40:27	2019-06-19 13:46:02	2019-06-19 14:19:19	2019-06-19 14:29:12	2019-06-19 14:32:41		2019-06-19 14:40:20	2019-06-19 14:55:38
1068	fresh frozen plasma	260	ML	2019-06-19 09:01:49	2019-06-19 13:45:13	2019-06-19 14:20:30	2019-06-19 14:29:12	2019-06-19 14:34:52		2019-06-19 14:44:08	2019-06-19 14:45:20
1069	fresh frozen plasma	190	ML	2019-06-19 10:34:26	2019-06-19 13:46:08	2019-06-19 14:20:30	2019-06-19 14:29:12	2019-06-19 14:34:52		2019-06-19 14:40:00	2019-06-19 14:45:23
1070	fresh frozen plasma	170	ML	2019-06-19 08:22:51	2019-06-19 13:45:33	2019-06-19 14:20:30	2019-06-19 14:29:12	2019-06-19 14:34:52		2019-06-19 14:40:11	2019-06-19 14:45:28
1071	fresh frozen plasma	120	ML	2019-06-19 04:13:56	2019-06-19 13:45:24	2019-06-19 14:20:30	2019-06-19 14:29:12	2019-06-19 14:34:52		2019-06-19 14:41:24	2019-06-19 14:45:37
1072	fresh frozen plasma	200	ML	2019-06-19 08:27:11	2019-06-19 13:44:39	2019-06-19 14:20:30	2019-06-19 14:29:12	2019-06-19 14:34:52		2019-06-19 14:40:20	2019-06-19 14:45:57
1073	frozen plasma	100	ML	2019-06-19 10:51:59	2019-06-19 13:46:42	2019-06-19 14:23:01	2019-06-19 14:29:12	2019-06-19 14:34:52		2019-06-19 14:50:16	2019-06-19 14:55:37
1074	fresh frozen plasma	220	ML	2019-06-19 09:25:13	2019-06-19 13:44:53	2019-06-19 14:24:43	2019-06-19 14:47:47	2019-06-19 14:48:24		2019-06-19 15:31:00	2019-06-19 15:31:28
1075	fresh frozen plasma	220	ML	2019-06-19 10:06:14	2019-06-19 13:45:19	2019-06-19 14:24:43	2019-06-19 14:47:47	2019-06-19 14:48:24		2019-06-19 15:33:50	2019-06-19 16:39:02
1076	fresh frozen plasma	200	ML	2019-06-19 09:25:13	2019-06-19 13:44:53	2019-06-19 14:24:43	2019-06-19 14:47:47	2019-06-19 14:48:24		2019-06-19 15:31:18	2019-06-19 17:12:05
1077	frozen plasma	260	ML	2019-06-19 11:06:42	2019-06-19 13:46:31	2019-06-19 14:25:52	2019-06-19 14:48:33	2019-06-19 14:49:18		2019-06-19 15:22:01	2019-06-19 15:38:10
1078	fresh frozen plasma	250	ML	2019-06-19 08:20:47	2019-06-19 14:50:57	2019-06-19 14:55:39	2019-06-19 14:58:25	2019-06-19 14:59:04		2019-06-19 15:03:12	2019-06-19 15:09:23
1079	fresh frozen plasma	120	ML	2019-06-19 09:19:16	2019-06-19 13:45:56	2019-06-19 14:06:37	2019-06-19 14:56:01	2019-06-19 14:59:04		2019-06-19 15:02:24	2019-06-19 15:15:14
1080	fresh frozen plasma	110	ML	2019-06-19 11:07:43	2019-06-19 14:44:21	2019-06-19 14:57:25	2019-06-19 15:05:16	2019-06-19 15:05:51		2019-06-19 15:14:10	2019-06-19 15:27:11
1081	fresh frozen plasma	110	ML	2019-06-19 11:07:43	2019-06-19 14:44:21	2019-06-19 14:57:25	2019-06-19 15:05:16	2019-06-19 15:05:51		2019-06-19 15:13:49	2019-06-19 15:34:04
1082	fresh frozen plasma	130	ML	2019-06-19 11:07:43	2019-06-19 14:44:21	2019-06-19 14:57:25	2019-06-19 15:05:16	2019-06-19 15:05:51		2019-06-19 15:13:32	2019-06-19 15:39:11
1083	RBC	2	U	2019-06-19 08:26:11	2019-06-19 14:52:31	2019-06-19 14:57:19	2019-06-19 15:06:13	2019-06-19 15:07:29		2019-06-19 15:25:19	2019-06-19 15:25:45
1084	RBC	2	U	2019-06-19 08:26:11	2019-06-19 14:52:31	2019-06-19 14:57:19	2019-06-19 15:06:13	2019-06-19 15:07:29		2019-06-19 15:25:34	2019-06-19 17:09:15
1085	fresh frozen plasma	230	ML	2019-06-19 08:28:48	2019-06-19 14:51:13	2019-06-19 15:06:13	2019-06-19 15:18:33	2019-06-19 15:18:54		2019-06-19 15:41:25	2019-06-19 15:50:18
1086	fresh frozen plasma	160	ML	2019-06-19 10:34:26	2019-06-19 13:46:08	2019-06-19 15:17:11	2019-06-19 15:23:11	2019-06-19 15:25:44		2019-06-19 15:30:12	2019-06-19 15:35:11
1087	frozen plasma	130	ML	2019-06-19 10:51:59	2019-06-19 13:46:42	2019-06-19 14:49:38	2019-06-19 15:23:11	2019-06-19 15:25:44		2019-06-19 15:30:27	2019-06-19 15:35:45
1088	fresh frozen plasma	180	ML	2019-06-19 09:01:49	2019-06-19 13:45:13	2019-06-19 15:17:11	2019-06-19 15:23:11	2019-06-19 15:25:44		2019-06-19 15:46:44	2019-06-19 15:50:04
1089	fresh frozen plasma	220	ML	2019-06-19 09:17:17	2019-06-19 13:45:02	2019-06-19 15:18:05	2019-06-19 15:24:48	2019-06-19 15:25:44		2019-06-19 15:40:14	2019-06-19 15:51:48
1090	frozen plasma	130	ML	2019-06-19 11:07:23	2019-06-19 13:46:37	2019-06-19 15:18:05	2019-06-19 15:24:48	2019-06-19 15:27:17		2019-06-19 15:40:08	2019-06-19 15:48:44
1091	fresh frozen plasma	120	ML	2019-06-19 09:40:27	2019-06-19 13:46:02	2019-06-19 14:14:42	2019-06-19 15:32:36	2019-06-19 15:33:03		2019-06-19 15:40:32	2019-06-19 15:42:46
1092	fresh frozen plasma	120	ML	2019-06-18 09:57:38	2019-06-19 15:19:45	2019-06-19 15:21:23	2019-06-19 15:35:00	2019-06-19 15:35:34		2019-06-19 16:00:48	2019-06-19 16:00:02
1093	fresh frozen plasma	140	ML	2019-06-18 09:57:38	2019-06-19 15:19:45	2019-06-19 15:21:23	2019-06-19 15:35:00	2019-06-19 15:35:34		2019-06-19 16:00:53	2019-06-19 16:00:09
1094	fresh frozen plasma	190	ML	2019-06-18 09:57:38	2019-06-19 15:19:45	2019-06-19 15:21:23	2019-06-19 15:35:00	2019-06-19 15:35:34		2019-06-19 16:00:50	2019-06-19 16:00:11
1095	fresh frozen plasma	150	ML	2019-06-18 09:57:38	2019-06-19 15:19:45	2019-06-19 15:21:23	2019-06-19 15:35:00	2019-06-19 15:35:34		2019-06-19 16:00:56	2019-06-19 16:00:11
1096	fresh frozen plasma	200	ML	2019-06-18 09:57:38	2019-06-19 15:19:45	2019-06-19 15:21:23	2019-06-19 15:35:00	2019-06-19 15:35:34		2019-06-19 16:00:55	2019-06-19 16:00:13
1097	fresh frozen plasma	220	ML	2019-06-18 09:57:38	2019-06-19 15:19:45	2019-06-19 15:21:23	2019-06-19 15:35:00	2019-06-19 15:35:34		2019-06-19 16:00:53	2019-06-19 16:00:16
1098	fresh frozen plasma	220	ML	2019-06-18 09:57:38	2019-06-19 15:19:45	2019-06-19 15:21:23	2019-06-19 15:35:00	2019-06-19 15:35:34		2019-06-19 16:00:58	2019-06-19 16:00:16
1099	fresh frozen plasma	260	ML	2019-06-18 09:57:38	2019-06-19 15:19:45	2019-06-19 15:21:23	2019-06-19 15:35:00	2019-06-19 15:35:34		2019-06-19 16:00:04	2019-06-19 16:00:20
1100	fresh frozen plasma	220	ML	2019-06-18 09:57:38	2019-06-19 15:19:45	2019-06-19 15:21:23	2019-06-19 15:35:00	2019-06-19 15:35:34		2019-06-19 16:00:09	2019-06-19 16:00:28
1101	fresh frozen plasma	310	ML	2019-06-18 09:57:38	2019-06-19 15:19:45	2019-06-19 15:21:23	2019-06-19 15:35:00	2019-06-19 15:35:34		2019-06-19 16:00:25	2019-06-19 16:00:32
1102	fresh frozen plasma	250	ML	2019-06-18 09:57:38	2019-06-19 15:19:45	2019-06-19 15:21:23	2019-06-19 15:35:00	2019-06-19 15:35:34		2019-06-19 16:00:30	2019-06-19 16:00:48
1103	fresh frozen plasma	140	ML	2019-06-18 09:57:38	2019-06-19 15:19:45	2019-06-19 15:21:23	2019-06-19 15:35:00	2019-06-19 15:35:34		2019-06-19 16:00:24	2019-06-19 16:00:49
1104	fresh frozen plasma	140	ML	2019-06-18 09:57:38	2019-06-19 15:19:45	2019-06-19 15:21:23	2019-06-19 15:35:00	2019-06-19 15:35:34		2019-06-19 16:00:36	2019-06-19 16:00:52
1105	fresh frozen plasma	250	ML	2019-06-19 09:13:53	2019-06-19 13:45:07	2019-06-19 15:39:55	2019-06-19 15:47:22	2019-06-19 15:49:09		2019-06-19 15:54:48	2019-06-19 16:25:25
1106	fresh frozen plasma	260	ML	2019-06-19 09:13:53	2019-06-19 13:45:07	2019-06-19 15:39:55	2019-06-19 15:47:22	2019-06-19 15:49:09		2019-06-19 15:54:32	2019-06-19 16:45:27
1107	RBC	1.5	U	2019-06-19 09:39:29	2019-06-19 15:36:42	2019-06-19 15:39:54	2019-06-19 15:48:46	2019-06-19 15:51:11		2019-06-19 16:04:27	2019-06-19 16:15:09
1108	RBC	1.5	U	2019-06-19 10:35:41	2019-06-19 15:37:50	2019-06-19 15:56:24	2019-06-19 16:01:01	2019-06-19 16:01:41		2019-06-19 16:10:58	2019-06-19 16:15:22
1109	RBC	2	U	2019-06-19 09:26:43	2019-06-19 15:36:59	2019-06-19 15:54:33	2019-06-19 16:02:08	2019-06-19 16:02:50		2019-06-19 16:05:58	2019-06-19 16:10:06
1110	platelet	10	U	2019-06-18 07:32:46	2019-06-19 15:40:51	2019-06-19 16:04:23	2019-06-19 16:12:06	2019-06-19 16:12:53		2019-06-19 16:22:10	2019-06-19 16:28:42
1111	frozen plasma	150	ML	2019-06-19 11:07:23	2019-06-19 13:46:37	2019-06-19 15:48:45	2019-06-19 16:13:37	2019-06-19 16:14:56		2019-06-19 16:35:17	2019-06-19 16:35:38
1112	platelet	10	U	2019-06-17 09:36:44	2019-06-19 15:42:34	2019-06-19 16:13:15	2019-06-19 16:20:10	2019-06-19 16:21:24		2019-06-19 16:44:30	2019-06-19 16:45:00
1113	fresh frozen plasma	130	ML	2019-06-19 12:42:48	2019-06-19 13:46:22	2019-06-19 16:13:15	2019-06-19 16:20:10	2019-06-19 16:22:40		2019-06-19 16:40:14	2019-06-19 16:41:13
1114	RBC	1.5	U	2019-06-19 09:13:52	2019-06-19 15:44:42	2019-06-19 16:13:15	2019-06-19 16:20:10	2019-06-19 16:22:40		2019-06-19 16:42:50	2019-06-19 16:43:17
1115	fresh frozen plasma	230	ML	2019-06-19 11:58:04	2019-06-19 13:46:27	2019-06-19 16:13:15	2019-06-19 16:20:10	2019-06-19 16:22:40		2019-06-19 16:43:59	2019-06-19 16:45:01
1116	fresh frozen plasma	150	ML	2019-06-19 12:42:48	2019-06-19 13:46:22	2019-06-19 16:13:15	2019-06-19 16:20:10	2019-06-19 16:22:40		2019-06-19 16:40:02	2019-06-19 18:07:27
1117	RBC	1.5	U	2019-06-19 09:13:52	2019-06-19 15:44:42	2019-06-19 16:13:15	2019-06-19 16:20:10	2019-06-19 16:22:40		2019-06-19 16:43:08	2019-06-19 18:50:52
1118	fresh frozen plasma	120	ML	2019-06-18 09:24:12	2019-06-19 16:28:16	2019-06-19 16:29:01	2019-06-19 16:30:47	2019-06-19 16:33:14		2019-06-19 16:35:17	2019-06-19 16:40:36
1119	fresh frozen plasma	120	ML	2019-06-18 09:24:12	2019-06-19 16:28:16	2019-06-19 16:29:01	2019-06-19 16:30:47	2019-06-19 16:33:14		2019-06-19 16:40:04	2019-06-19 16:49:26
1120	RBC	1	U	2019-06-18 09:24:12	2019-06-19 16:28:16	2019-06-19 16:29:01	2019-06-19 16:30:47	2019-06-19 16:33:14		2019-06-19 16:44:20	2019-06-19 16:56:08
1121	RBC	2	U	2019-06-18 09:24:12	2019-06-19 16:28:16	2019-06-19 16:29:01	2019-06-19 16:30:47	2019-06-19 16:33:14		2019-06-19 16:44:01	2019-06-19 18:15:35
1122	fresh frozen plasma	200	ML	2019-06-19 14:26:24	2019-06-19 16:18:23	2019-06-19 16:30:12	2019-06-19 16:38:23	2019-06-19 16:40:04		2019-06-19 16:44:04	2019-06-19 16:50:02
1123	RBC	2	U	2019-06-18 18:28:04	2019-06-19 16:04:32	2019-06-19 16:15:12	2019-06-19 16:38:23	2019-06-19 16:40:04		2019-06-19 16:49:06	2019-06-19 17:00:20
1124	frozen plasma	100	ML	2019-06-19 10:14:22	2019-06-19 13:45:39	2019-06-19 15:51:16	2019-06-19 16:38:23	2019-06-19 16:40:04		2019-06-19 16:45:34	2019-06-19 17:08:03
1125	frozen plasma	220	ML	2019-06-19 11:06:42	2019-06-19 13:46:31	2019-06-19 14:23:47	2019-06-19 16:39:05	2019-06-19 16:40:20		2019-06-19 16:47:49	2019-06-19 16:52:54
1126	RBC	1.5	U	2019-06-19 09:00:04	2019-06-19 15:44:35	2019-06-19 16:45:20	2019-06-19 17:02:44	2019-06-19 17:03:21		2019-06-19 17:14:42	2019-06-19 17:15:03
1127	RBC	1	U	2019-06-19 14:16:32	2019-06-19 17:06:05	2019-06-19 17:16:04	2019-06-19 17:19:29	2019-06-19 17:20:28		2019-06-19 17:24:51	2019-06-19 17:30:39
1128	frozen plasma	110	ML	2019-06-19 10:14:22	2019-06-19 13:45:39	2019-06-19 15:51:31	2019-06-19 17:33:03	2019-06-19 17:33:35		2019-06-19 17:36:28	2019-06-19 17:40:55
1129	platelet	19	U	2019-06-19 09:22:13	2019-06-19 15:38:48	2019-06-19 16:49:04	2019-06-19 17:48:30	2019-06-19 17:49:34		2019-06-19 18:05:01	2019-06-19 18:06:22
1130	fresh frozen plasma	120	ML	2019-06-19 04:13:56	2019-06-19 13:45:24	2019-06-19 16:48:48	2019-06-19 17:48:30	2019-06-19 17:49:34		2019-06-19 18:05:06	2019-06-19 18:07:00
1131	frozen plasma	140	ML	2019-06-19 13:15:26	2019-06-19 15:05:13	2019-06-19 17:47:27	2019-06-19 17:55:50	2019-06-19 17:57:13		2019-06-19 18:05:48	2019-06-19 18:43:03
1132	fresh frozen plasma	200	ML	2019-06-19 13:15:26	2019-06-19 15:05:13	2019-06-19 17:47:27	2019-06-19 17:55:50	2019-06-19 17:57:13		2019-06-19 18:05:29	2019-06-19 18:56:27
1133	fresh frozen plasma	130	ML	2019-06-19 11:39:06	2019-06-19 13:46:17	2019-06-19 17:30:35	2019-06-19 17:56:10	2019-06-19 17:57:47		2019-06-19 18:00:34	2019-06-19 18:09:03
1134	RBC	1.5	U	2019-06-19 16:37:21	2019-06-19 18:45:45	2019-06-19 18:47:58	2019-06-19 18:52:35	2019-06-19 18:53:05		2019-06-19 18:56:30	2019-06-19 19:00:00
1135	fresh frozen plasma	210	ML	2019-06-18 09:17:46	2019-06-19 18:41:37	2019-06-19 18:47:43	2019-06-19 18:53:16	2019-06-19 18:54:12		2019-06-19 19:00:45	2019-06-19 19:00:56
1136	fresh frozen plasma	220	ML	2019-06-18 09:17:46	2019-06-19 18:41:37	2019-06-19 18:47:43	2019-06-19 18:53:16	2019-06-19 18:54:12		2019-06-19 19:05:56	2019-06-19 19:30:03
1137	RBC	1	U	2019-06-18 09:17:46	2019-06-19 18:41:46	2019-06-19 18:47:43	2019-06-19 18:53:16	2019-06-19 18:54:12		2019-06-19 19:08:03	2019-06-19 19:55:03
1138	RBC	1	U	2019-06-18 09:17:46	2019-06-19 18:41:46	2019-06-19 18:47:43	2019-06-19 18:53:16	2019-06-19 18:54:12		2019-06-19 19:00:03	2019-06-19 20:35:03
1139	fresh frozen plasma	180	ML	2019-06-19 12:36:30	2019-06-19 14:53:46	2019-06-19 17:35:53	2019-06-19 19:28:50	2019-06-19 19:29:56		2019-06-19 19:29:49	2019-06-19 19:29:38
1140	RBC	1.5	U	2019-06-19 12:36:30	2019-06-19 14:53:04	2019-06-19 17:35:53	2019-06-19 19:28:50	2019-06-19 19:29:56		2019-06-19 20:28:30	2019-06-19 19:58:30
1141	RBC	1	U	2019-06-19 14:16:32	2019-06-19 17:06:05	2019-06-19 17:15:49	2019-06-19 19:42:25	2019-06-19 19:43:31		2019-06-19 19:47:13	2019-06-19 19:50:59
1142	RBC	1.5	U	2019-06-19 15:52:48	2019-06-19 19:05:27	2019-06-19 19:14:15	2019-06-19 19:42:25	2019-06-19 19:43:31		2019-06-19 19:56:51	2019-06-19 20:10:40
1143	RBC	2	U	2019-06-19 17:14:53	2019-06-19 20:14:51	2019-06-19 20:22:42	2019-06-19 20:31:01	2019-06-19 20:31:28		2019-06-19 20:46:06	2019-06-19 20:56:06
1144	RBC	2	U	2019-06-19 09:42:21	2019-06-19 18:47:57	2019-06-19 18:56:15	2019-06-19 20:37:23	2019-06-19 20:38:08		2019-06-19 20:50:44	2019-06-19 20:55:42
1145	RBC	1.5	U	2019-06-19 14:58:16	2019-06-19 19:05:52	2019-06-19 20:50:13	2019-06-19 21:12:56	2019-06-19 21:14:56		2019-06-19 21:25:50	2019-06-19 21:28:05
1146	RBC	2	U	2019-06-19 14:55:42	2019-06-19 19:29:52	2019-06-19 20:48:35	2019-06-19 21:12:56	2019-06-19 21:14:56		2019-06-19 21:24:13	2019-06-19 21:30:49
1147	RBC	2	U	2019-06-19 15:33:34	2019-06-19 19:05:15	2019-06-19 20:50:13	2019-06-19 21:12:56	2019-06-19 21:14:56		2019-06-19 21:31:47	2019-06-19 21:32:03
1148	fresh frozen plasma	240	ML	2019-06-19 17:50:59	2019-06-19 19:51:13	2019-06-19 20:53:15	2019-06-19 21:12:56	2019-06-19 21:14:56		2019-06-19 21:32:18	2019-06-19 21:36:38
1149	frozen plasma	210	ML	2019-06-19 09:25:47	2019-06-19 19:51:23	2019-06-19 20:53:15	2019-06-19 21:12:56	2019-06-19 21:14:56		2019-06-19 21:27:31	2019-06-19 21:37:24
1150	RBC	1.5	U	2019-06-19 14:58:16	2019-06-19 19:05:52	2019-06-19 20:50:13	2019-06-19 21:12:56	2019-06-19 21:14:56		2019-06-19 21:30:18	2019-06-19 22:50:18
1151	frozen plasma	250	ML	2019-06-19 17:29:23	2019-06-19 18:47:38	2019-06-19 22:05:52	2019-06-19 22:20:39	2019-06-19 22:21:28		2019-06-19 22:29:27	2019-06-19 22:30:47
1152	frozen plasma	240	ML	2019-06-19 17:30:16	2019-06-19 18:47:18	2019-06-19 22:05:52	2019-06-19 22:20:39	2019-06-19 22:21:28		2019-06-19 22:40:00	2019-06-19 22:45:00
1153	fresh frozen plasma	240	ML	2019-06-19 17:11:42	2019-06-19 18:46:54	2019-06-19 22:05:52	2019-06-19 22:20:39	2019-06-19 22:21:28		2019-06-19 22:40:50	2019-06-19 22:45:11
1154	RBC	2	U	2019-06-19 14:52:26	2019-06-19 21:03:19	2019-06-19 22:06:41	2019-06-19 22:48:28	2019-06-19 22:48:47		2019-06-19 22:55:45	2019-06-19 22:59:07
1155	fresh frozen plasma	180	ML	2019-06-19 10:37:08	2019-06-19 13:46:13	2019-06-19 22:40:54	2019-06-19 23:13:28	2019-06-19 23:14:12		2019-06-19 23:21:50	2019-06-19 23:35:58
1156	RBC	1.5	U	2019-06-19 18:02:33	2019-06-19 21:03:26	2019-06-19 22:16:45	2019-06-19 23:13:28	2019-06-19 23:14:12		2019-06-19 23:30:28	2019-06-19 23:40:08
1157	RBC	1.5	U	2019-06-19 22:08:38	2019-06-19 22:55:43	2019-06-19 23:19:29	2019-06-19 23:58:55	2019-06-19 23:59:21		2019-06-20 00:05:30	2019-06-20 00:15:46
1158	RBC	1.5	U	2019-06-19 18:02:33	2019-06-20 01:31:14	2019-06-19 22:18:27	2019-06-20 01:32:01	2019-06-20 01:34:29		2019-06-20 01:42:42	2019-06-20 01:45:06
1159	RBC	1.5	U	2019-06-19 18:02:33	2019-06-20 01:31:14	2019-06-20 01:31:24	2019-06-20 01:32:01	2019-06-20 01:34:29		2019-06-20 01:42:42	2019-06-20 01:45:06
1160	fresh frozen plasma	120	ML	2019-06-20 07:52:06	2019-06-20 09:24:57	2019-06-20 10:40:00	2019-06-20 10:46:37	2019-06-20 10:47:14		2019-06-20 10:53:25	2019-06-20 11:00:51
1161	RBC	1.5	U	2019-06-19 15:52:48	2019-06-19 19:05:27	2019-06-19 19:12:55	2019-06-20 11:06:52	2019-06-20 11:07:12		2019-06-20 11:19:11	2019-06-20 11:24:59
1162	fresh frozen plasma	100	ML	2019-06-20 07:52:06	2019-06-20 09:24:57	2019-06-20 10:40:12	2019-06-20 11:22:42	2019-06-20 11:23:03		2019-06-20 11:26:40	2019-06-20 11:50:01
1163	fresh frozen plasma	250	ML	2019-06-19 09:04:59	2019-06-20 12:04:34	2019-06-20 12:06:51	2019-06-20 12:17:52	2019-06-20 12:20:20		2019-06-20 12:20:50	2019-06-20 12:20:55
1164	fresh frozen plasma	120	ML	2019-06-19 09:04:59	2019-06-20 12:04:34	2019-06-20 12:06:51	2019-06-20 12:17:52	2019-06-20 12:20:20		2019-06-20 12:20:09	2019-06-20 12:50:49
1165	RBC	1	U	2019-06-19 09:04:59	2019-06-20 12:05:38	2019-06-20 12:06:51	2019-06-20 12:17:52	2019-06-20 12:20:20		2019-06-20 12:31:00	2019-06-20 13:30:01
1166	RBC	1	U	2019-06-19 09:04:59	2019-06-20 12:05:38	2019-06-20 12:06:51	2019-06-20 12:17:52	2019-06-20 12:20:20		2019-06-20 12:30:31	2019-06-20 15:55:43
1167	RBC	1.5	U	2019-06-19 09:04:59	2019-06-20 12:05:38	2019-06-20 12:06:51	2019-06-20 12:17:52	2019-06-20 12:20:20		2019-06-20 12:30:43	2019-06-20 18:25:45
1168	frozen plasma	190	ML	2019-06-19 08:59:39	2019-06-20 12:47:12	2019-06-20 12:50:42	2019-06-20 12:58:52	2019-06-20 13:01:16		2019-06-20 13:00:43	2019-06-20 13:02:01
1169	fresh frozen plasma	170	ML	2019-06-19 08:59:39	2019-06-20 12:47:12	2019-06-20 12:50:42	2019-06-20 12:58:52	2019-06-20 13:01:16		2019-06-20 13:00:39	2019-06-20 13:12:30
1170	RBC	1	U	2019-06-19 08:59:39	2019-06-20 12:47:00	2019-06-20 12:50:42	2019-06-20 12:58:52	2019-06-20 13:01:16		2019-06-20 13:00:28	2019-06-20 13:24:40
1171	RBC	1	U	2019-06-19 08:59:39	2019-06-20 12:47:00	2019-06-20 12:50:42	2019-06-20 12:58:52	2019-06-20 13:01:16		2019-06-20 13:00:40	2019-06-20 13:40:00
1172	RBC	1	U	2019-06-19 08:59:39	2019-06-20 12:47:00	2019-06-20 12:50:42	2019-06-20 12:58:52	2019-06-20 13:01:16		2019-06-20 13:00:00	2019-06-20 13:50:17
1173	RBC	2	U	2019-06-20 12:41:39	2019-06-20 14:34:37	2019-06-20 14:35:47	2019-06-20 14:39:36	2019-06-20 14:40:07		2019-06-20 14:44:23	2019-06-20 14:45:31
1174	fresh frozen plasma	250	ML	2019-06-20 08:43:33	2019-06-20 13:49:33	2019-06-20 14:25:23	2019-06-20 14:42:36	2019-06-20 14:45:31		2019-06-20 14:45:24	2019-06-20 14:50:47
1175	fresh frozen plasma	210	ML	2019-06-20 09:36:13	2019-06-20 13:50:14	2019-06-20 14:25:23	2019-06-20 14:42:36	2019-06-20 14:45:31		2019-06-20 14:55:46	2019-06-20 15:00:08
1176	fresh frozen plasma	250	ML	2019-06-20 09:17:52	2019-06-20 13:50:09	2019-06-20 14:25:23	2019-06-20 14:42:36	2019-06-20 14:45:31		2019-06-20 14:55:55	2019-06-20 15:00:13
1177	fresh frozen plasma	250	ML	2019-06-20 12:28:09	2019-06-20 13:50:36	2019-06-20 14:25:23	2019-06-20 14:42:36	2019-06-20 14:45:31		2019-06-20 14:52:28	2019-06-20 15:00:26
1178	fresh frozen plasma	250	ML	2019-06-20 09:51:29	2019-06-20 13:49:51	2019-06-20 14:39:37	2019-06-20 14:47:54	2019-06-20 14:48:51		2019-06-20 15:06:31	2019-06-20 15:05:18
1179	frozen plasma	250	ML	2019-06-20 10:36:33	2019-06-20 13:50:23	2019-06-20 14:39:37	2019-06-20 14:47:54	2019-06-20 14:48:51		2019-06-20 15:04:56	2019-06-20 15:05:34
1180	fresh frozen plasma	150	ML	2019-06-20 10:00:29	2019-06-20 13:49:55	2019-06-20 14:31:38	2019-06-20 14:49:09	2019-06-20 14:50:35		2019-06-20 14:55:35	2019-06-20 14:55:36
1181	frozen plasma	220	ML	2019-06-20 11:11:21	2019-06-20 13:51:03	2019-06-20 14:31:45	2019-06-20 14:49:09	2019-06-20 14:50:35		2019-06-20 15:16:14	2019-06-20 15:17:25
1182	fresh frozen plasma	180	ML	2019-06-20 10:00:29	2019-06-20 13:49:55	2019-06-20 14:31:28	2019-06-20 14:49:09	2019-06-20 14:50:35		2019-06-20 15:19:05	2019-06-20 15:19:53
1183	RBC	1.5	U	2019-06-19 10:11:57	2019-06-20 14:44:55	2019-06-20 14:45:31	2019-06-20 14:51:36	2019-06-20 14:52:11		2019-06-20 15:05:05	2019-06-20 15:20:12
1184	RBC	2	U	2019-06-19 10:11:57	2019-06-20 14:44:55	2019-06-20 14:45:31	2019-06-20 14:51:36	2019-06-20 14:52:11		2019-06-20 15:05:47	2019-06-20 15:20:46
1185	fresh frozen plasma	120	ML	2019-06-20 10:17:04	2019-06-20 14:50:07	2019-06-20 14:59:17	2019-06-20 15:05:03	2019-06-20 15:05:43		2019-06-20 15:10:30	2019-06-20 15:15:06
1186	RBC	0.5	U	2019-06-20 10:32:14	2019-06-20 14:50:36	2019-06-20 15:02:14	2019-06-20 15:15:21	2019-06-20 15:16:05		2019-06-20 15:35:53	2019-06-20 15:38:22
1187	RBC	2	U	2019-06-20 10:13:21	2019-06-20 15:18:00	2019-06-20 15:20:59	2019-06-20 15:26:21	2019-06-20 15:27:56		2019-06-20 15:35:42	2019-06-20 15:40:51
1188	RBC	1.5	U	2019-06-20 08:47:11	2019-06-20 15:17:37	2019-06-20 15:20:59	2019-06-20 15:26:21	2019-06-20 15:28:02		2019-06-20 15:35:47	2019-06-20 15:40:17
1189	fresh frozen plasma	310	ML	2019-06-20 14:15:23	2019-06-20 15:08:35	2019-06-20 15:20:59	2019-06-20 15:26:21	2019-06-20 15:28:06		2019-06-20 15:35:24	2019-06-20 15:45:10
1190	fresh frozen plasma	120	ML	2019-06-20 10:17:04	2019-06-20 14:50:07	2019-06-20 14:59:06	2019-06-20 15:26:21	2019-06-20 15:28:11		2019-06-20 15:40:00	2019-06-20 15:41:36
1191	RBC	1	U	2019-06-20 10:46:12	2019-06-20 15:12:34	2019-06-20 15:20:52	2019-06-20 15:27:30	2019-06-20 15:28:20		2019-06-20 15:30:22	2019-06-20 15:32:13
1192	fresh frozen plasma	250	ML	2019-06-20 09:13:15	2019-06-20 13:49:46	2019-06-20 15:24:02	2019-06-20 15:28:04	2019-06-20 15:28:59		2019-06-20 15:42:20	2019-06-20 15:44:42
1193	RBC	1	U	2019-06-20 11:09:51	2019-06-20 15:16:05	2019-06-20 15:28:52	2019-06-20 15:32:41	2019-06-20 15:33:11		2019-06-20 15:38:11	2019-06-20 15:40:54
1194	fresh frozen plasma	130	ML	2019-06-20 12:06:32	2019-06-20 14:49:38	2019-06-20 15:23:28	2019-06-20 15:33:39	2019-06-20 15:36:11		2019-06-20 15:50:10	2019-06-20 15:50:04
1195	frozen plasma	200	ML	2019-06-20 11:08:24	2019-06-20 13:50:47	2019-06-20 15:23:28	2019-06-20 15:33:39	2019-06-20 15:36:11		2019-06-20 15:50:43	2019-06-20 15:50:53
1196	frozen plasma	200	ML	2019-06-20 11:09:30	2019-06-20 13:50:42	2019-06-20 15:23:28	2019-06-20 15:33:39	2019-06-20 15:36:11		2019-06-20 15:51:47	2019-06-20 15:52:20
1197	fresh frozen plasma	170	ML	2019-06-20 12:06:32	2019-06-20 14:49:38	2019-06-20 15:23:28	2019-06-20 15:33:39	2019-06-20 15:36:11		2019-06-20 17:45:23	2019-06-20 18:00:00
1198	RBC	1	U	2019-06-20 08:16:57	2019-06-20 15:16:51	2019-06-20 15:22:26	2019-06-20 15:39:32	2019-06-20 15:40:32		2019-06-20 15:49:11	2019-06-20 16:05:34
1199	RBC	1	U	2019-06-20 09:49:31	2019-06-20 15:19:57	2019-06-20 15:25:44	2019-06-20 15:40:56	2019-06-20 15:41:23		2019-06-20 15:50:24	2019-06-20 15:55:01
1200	RBC	1	U	2019-06-20 10:07:27	2019-06-20 15:19:33	2019-06-20 15:35:19	2019-06-20 15:46:13	2019-06-20 15:46:51		2019-06-20 16:00:43	2019-06-20 16:01:02
1201	RBC	2	U	2019-06-20 10:07:27	2019-06-20 15:19:33	2019-06-20 15:35:19	2019-06-20 15:46:13	2019-06-20 15:46:51		2019-06-20 17:22:00	2019-06-20 17:23:02
1202	fresh frozen plasma	250	ML	2019-06-20 10:17:04	2019-06-20 14:50:07	2019-06-20 14:59:19	2019-06-20 15:56:32	2019-06-20 15:57:48		2019-06-20 16:01:33	2019-06-20 16:05:47
1203	RBC	1.5	U	2019-06-20 10:32:14	2019-06-20 14:50:36	2019-06-20 15:02:35	2019-06-20 16:06:20	2019-06-20 16:06:50		2019-06-20 16:21:08	2019-06-20 16:22:12
1204	RBC	1.5	U	2019-06-20 12:18:35	2019-06-20 15:55:50	2019-06-20 16:02:16	2019-06-20 16:08:29	2019-06-20 16:09:01		2019-06-20 16:10:11	2019-06-20 16:15:59
1205	frozen plasma	260	ML	2019-06-20 10:41:54	2019-06-20 13:50:53	2019-06-20 16:15:08	2019-06-20 16:27:44	2019-06-20 16:29:17		2019-06-20 16:52:37	2019-06-20 16:55:04
1206	platelet	16	U	2019-06-19 14:46:53	2019-06-20 15:47:25	2019-06-20 16:15:08	2019-06-20 16:28:40	2019-06-20 16:29:17		2019-06-20 16:51:51	2019-06-20 16:55:06
1207	RBC	1.5	U	2019-06-20 10:33:38	2019-06-20 15:17:05	2019-06-20 16:15:08	2019-06-20 16:27:44	2019-06-20 16:29:17		2019-06-20 16:58:09	2019-06-20 16:59:48
1208	RBC	1	U	2019-06-20 10:33:38	2019-06-20 15:17:05	2019-06-20 16:15:08	2019-06-20 16:27:44	2019-06-20 16:29:17		2019-06-20 16:57:00	2019-06-20 19:30:11
1209	RBC	2	U	2019-06-20 09:30:48	2019-06-20 14:20:01	2019-06-20 16:21:47	2019-06-20 16:28:12	2019-06-20 16:29:25		2019-06-20 16:38:20	2019-06-20 16:40:47
1210	platelet	24	U	2019-06-19 12:04:58	2019-06-20 16:04:39	2019-06-20 16:15:08	2019-06-20 16:29:23	2019-06-20 16:30:01		2019-06-20 16:50:18	2019-06-20 16:50:33
1211	platelet	12	U	2019-06-18 14:45:24	2019-06-20 16:02:41	2019-06-20 16:15:08	2019-06-20 16:29:23	2019-06-20 16:30:01		2019-06-20 16:55:39	2019-06-20 17:00:44
1212	fresh frozen plasma	220	ML	2019-06-20 09:17:52	2019-06-20 13:50:09	2019-06-20 15:55:36	2019-06-20 16:31:05	2019-06-20 16:31:43		2019-06-20 16:40:47	2019-06-20 16:45:15
1213	RBC	1	U	2019-06-20 09:12:35	2019-06-20 15:18:46	2019-06-20 15:55:36	2019-06-20 16:31:05	2019-06-20 16:31:43		2019-06-20 16:40:13	2019-06-20 16:45:59
1214	RBC	1	U	2019-06-20 11:09:51	2019-06-20 15:16:05	2019-06-20 15:50:58	2019-06-20 16:32:23	2019-06-20 16:33:19		2019-06-20 16:38:11	2019-06-20 16:40:36
1215	fresh frozen plasma	250	ML	2019-06-20 08:44:44	2019-06-20 13:50:18	2019-06-20 15:22:02	2019-06-20 16:32:23	2019-06-20 16:33:19		2019-06-20 16:39:18	2019-06-20 16:45:04
1216	fresh frozen plasma	250	ML	2019-06-20 07:29:39	2019-06-20 13:49:39	2019-06-20 14:05:42	2019-06-20 16:41:32	2019-06-20 16:42:04		2019-06-20 16:56:46	2019-06-20 17:00:45
1217	RBC	1.5	U	2019-06-20 11:50:18	2019-06-20 16:36:04	2019-06-20 16:43:40	2019-06-20 16:45:45	2019-06-20 16:46:11		2019-06-20 16:50:31	2019-06-20 17:00:59
1218	RBC	1	U	2019-06-20 10:46:12	2019-06-20 15:12:34	2019-06-20 16:52:55	2019-06-20 16:57:58	2019-06-20 16:58:22		2019-06-20 17:04:38	2019-06-20 17:07:59
1219	RBC	1.5	U	2019-06-20 15:40:24	2019-06-20 17:11:16	2019-06-20 17:15:11	2019-06-20 17:18:11	2019-06-20 17:18:33		2019-06-20 17:21:57	2019-06-20 17:40:24
1220	platelet	14	U	2019-06-18 11:05:35	2019-06-20 15:42:50	2019-06-20 16:56:54	2019-06-20 17:37:03	2019-06-20 17:37:49		2019-06-20 17:51:01	2019-06-20 17:51:21
1221	RBC	1	U	2019-06-20 09:49:31	2019-06-20 15:19:57	2019-06-20 17:06:38	2019-06-20 17:37:03	2019-06-20 17:37:49		2019-06-20 18:02:37	2019-06-20 18:03:03
1222	platelet	17	U	2019-06-20 13:40:14	2019-06-20 16:05:17	2019-06-20 16:14:25	2019-06-20 17:41:20	2019-06-20 17:41:38		2019-06-20 17:46:01	2019-06-20 17:50:25
1223	frozen plasma	190	ML	2019-06-20 16:19:23	2019-06-20 18:02:29	2019-06-20 18:11:08	2019-06-20 18:15:49	2019-06-20 18:17:37		2019-06-20 18:22:49	2019-06-20 18:30:30
1224	RBC	1.5	U	2019-06-20 10:32:14	2019-06-20 14:50:36	2019-06-20 15:02:48	2019-06-20 19:12:03	2019-06-20 19:12:50		2019-06-20 19:28:11	2019-06-20 19:29:29
1225	RBC	1	U	2019-06-20 12:18:35	2019-06-20 15:55:50	2019-06-20 18:36:59	2019-06-20 19:12:03	2019-06-20 19:12:50		2019-06-20 19:28:02	2019-06-20 19:34:10
1226	platelet	13	U	2019-06-18 16:26:53	2019-06-20 16:05:58	2019-06-20 18:32:27	2019-06-20 19:12:03	2019-06-20 19:12:50		2019-06-20 19:24:57	2019-06-20 19:38:26
1227	frozen plasma	130	ML	2019-06-20 10:29:42	2019-06-20 13:50:30	2019-06-20 14:06:21	2019-06-20 19:32:15	2019-06-20 19:33:17		2019-06-20 19:45:33	2019-06-20 19:45:01
1228	RBC	1	U	2019-06-20 09:05:57	2019-06-20 15:14:43	2019-06-20 19:04:29	2019-06-20 19:32:15	2019-06-20 19:33:17		2019-06-20 19:35:21	2019-06-20 19:45:44
1229	frozen plasma	260	ML	2019-06-20 16:53:31	2019-06-20 18:19:05	2019-06-20 19:04:29	2019-06-20 19:32:15	2019-06-20 19:33:17		2019-06-20 19:40:07	2019-06-20 19:45:46
1230	RBC	2	U	2019-06-20 14:44:39	2019-06-20 18:14:58	2019-06-20 19:08:32	2019-06-20 19:32:15	2019-06-20 19:33:17		2019-06-20 19:55:31	2019-06-20 20:00:00
1231	platelet	15	U	2019-06-20 16:19:23	2019-06-20 19:50:14	2019-06-20 19:51:33	2019-06-20 20:03:17	2019-06-20 20:04:00		2019-06-20 20:15:42	2019-06-20 20:15:27
1232	RBC	1	U	2019-06-20 09:49:31	2019-06-20 15:19:57	2019-06-20 19:58:59	2019-06-20 20:03:45	2019-06-20 20:04:38		2019-06-20 20:15:19	2019-06-20 20:21:16
1233	RBC	1.5	U	2019-06-20 15:40:24	2019-06-20 17:11:16	2019-06-20 17:15:23	2019-06-20 20:17:00	2019-06-20 20:17:44		2019-06-20 20:25:24	2019-06-20 20:30:14
1234	RBC	1.5	U	2019-06-20 11:50:18	2019-06-20 16:36:04	2019-06-20 16:43:56	2019-06-20 20:17:00	2019-06-20 20:17:44		2019-06-20 20:26:47	2019-06-20 20:30:50
1235	RBC	2	U	2019-06-20 15:34:44	2019-06-20 16:49:10	2019-06-20 18:48:08	2019-06-20 20:17:00	2019-06-20 20:17:44		2019-06-20 20:35:22	2019-06-20 20:35:41
1236	RBC	1	U	2019-06-20 12:41:39	2019-06-20 14:34:37	2019-06-20 17:58:28	2019-06-20 20:44:52	2019-06-20 20:45:58		2019-06-20 20:51:29	2019-06-20 20:53:15
1237	frozen plasma	120	ML	2019-06-20 10:29:42	2019-06-20 13:50:30	2019-06-20 14:06:27	2019-06-20 20:44:52	2019-06-20 20:47:40		2019-06-20 21:00:12	2019-06-20 21:00:20
1238	RBC	1.5	U	2019-06-20 09:18:44	2019-06-20 15:18:28	2019-06-20 20:30:32	2019-06-20 20:44:52	2019-06-20 20:47:40		2019-06-20 20:55:23	2019-06-20 21:00:40
1239	fresh frozen plasma	230	ML	2019-06-20 16:53:31	2019-06-20 18:19:05	2019-06-20 20:30:32	2019-06-20 20:44:52	2019-06-20 20:47:40		2019-06-20 20:50:44	2019-06-20 21:00:54
1240	RBC	1.5	U	2019-06-20 09:05:57	2019-06-20 15:14:43	2019-06-20 20:30:32	2019-06-20 20:44:52	2019-06-20 20:47:40		2019-06-20 22:55:21	2019-06-20 21:00:58
1241	RBC	1	U	2019-06-20 12:18:41	2019-06-20 16:34:46	2019-06-20 19:56:07	2019-06-20 20:44:52	2019-06-20 20:47:40		2019-06-20 21:10:13	2019-06-20 21:15:35
1242	fresh frozen plasma	220	ML	2019-06-20 16:19:23	2019-06-20 18:02:29	2019-06-20 18:11:30	2019-06-20 21:04:54	2019-06-20 21:05:09		2019-06-20 21:07:55	2019-06-20 21:10:52
1243	RBC	1.5	U	2019-06-20 14:05:27	2019-06-20 16:46:52	2019-06-20 21:07:06	2019-06-20 21:33:05	2019-06-20 21:34:21		2019-06-20 21:44:47	2019-06-20 21:44:58
1244	RBC	1	U	2019-06-20 14:42:48	2019-06-20 16:35:31	2019-06-20 21:07:06	2019-06-20 21:33:05	2019-06-20 21:34:21		2019-06-20 21:56:33	2019-06-20 21:50:37
1245	RBC	2	U	2019-06-20 14:47:03	2019-06-20 18:56:09	2019-06-20 21:21:42	2019-06-20 21:33:05	2019-06-20 21:34:21		2019-06-20 21:47:49	2019-06-20 21:53:57
1246	RBC	1	U	2019-06-20 14:42:48	2019-06-20 16:35:31	2019-06-20 21:07:06	2019-06-20 21:33:05	2019-06-20 21:34:21		2019-06-20 21:56:51	2019-06-20 23:30:02
1247	RBC	2	U	2019-06-20 16:52:56	2019-06-20 18:17:25	2019-06-20 21:38:50	2019-06-20 22:07:11	2019-06-20 22:08:09		2019-06-20 22:20:00	2019-06-20 22:30:11
1248	Cryoprecipitate	2	U	2019-06-20 19:30:27	2019-06-20 20:54:09	2019-06-20 21:58:55	2019-06-20 22:07:11	2019-06-20 22:08:09		2019-06-20 22:55:42	2019-06-20 23:00:00
1249	Cryoprecipitate	2	U	2019-06-20 19:30:27	2019-06-20 20:54:09	2019-06-20 21:58:55	2019-06-20 22:07:11	2019-06-20 22:08:09		2019-06-20 22:55:14	2019-06-20 23:00:40
1250	RBC	1	U	2019-06-20 09:49:31	2019-06-20 15:19:57	2019-06-20 22:10:02	2019-06-20 22:38:30	2019-06-20 22:39:40		2019-06-20 22:40:07	2019-06-20 22:42:23
1251	platelet	12	U	2019-06-19 10:36:23	2019-06-20 16:04:08	2019-06-20 22:45:50	2019-06-20 23:19:53	2019-06-20 23:20:25		2019-06-20 23:40:28	2019-06-20 23:45:45
1252	RBC	1.5	U	2019-06-20 19:29:19	2019-06-20 21:41:07	2019-06-20 23:29:57	2019-06-20 23:44:10	2019-06-20 23:44:42		2019-06-20 23:50:52	2019-06-20 23:55:41
1253	RBC	1.5	U	2019-06-20 16:52:56	2019-06-20 18:17:25	2019-06-20 23:28:11	2019-06-20 23:44:10	2019-06-20 23:44:42		2019-06-20 23:53:58	2019-06-21 00:00:41
1254	RBC	1.5	U	2019-06-20 14:42:48	2019-06-20 16:35:31	2019-06-21 00:03:32	2019-06-21 00:44:25	2019-06-21 00:44:51		2019-06-21 00:51:06	2019-06-21 00:51:31
1255	fresh frozen plasma	250	ML	2019-06-20 19:30:26	2019-06-20 21:31:24	2019-06-21 00:41:30	2019-06-21 00:47:35	2019-06-21 00:49:21		2019-06-21 00:55:06	2019-06-21 01:00:31
1256	fresh frozen plasma	250	ML	2019-06-20 19:30:26	2019-06-20 21:31:24	2019-06-21 00:41:30	2019-06-21 00:47:35	2019-06-21 00:49:21		2019-06-21 00:55:28	2019-06-21 01:00:43
1257	RBC	1.5	U	2019-06-20 19:29:19	2019-06-20 21:41:07	2019-06-21 00:39:43	2019-06-21 00:47:35	2019-06-21 00:49:21		2019-06-21 00:59:16	2019-06-21 01:00:46
1258	fresh frozen plasma	250	ML	2019-06-21 00:54:27	2019-06-21 07:30:24	2019-06-21 07:54:01	2019-06-21 08:07:12	2019-06-21 08:07:39		2019-06-21 08:19:16	2019-06-21 08:20:34
1259	fresh frozen plasma	230	ML	2019-06-21 08:18:57	2019-06-21 09:28:58	2019-06-21 09:31:49	2019-06-21 09:39:59	2019-06-21 09:40:43		2019-06-21 09:46:20	2019-06-21 09:50:52
1260	RBC	1.5	U	2019-06-21 00:59:09	2019-06-21 07:32:56	2019-06-21 09:26:20	2019-06-21 09:50:06	2019-06-21 09:51:17		2019-06-21 10:00:16	2019-06-21 10:10:57
1261	fresh frozen plasma	250	ML	2019-06-21 07:57:59	2019-06-21 09:28:54	2019-06-21 09:44:30	2019-06-21 09:50:06	2019-06-21 09:52:32		2019-06-21 09:56:42	2019-06-21 10:00:03
1262	frozen plasma	250	ML	2019-06-21 08:12:33	2019-06-21 09:28:45	2019-06-21 09:44:30	2019-06-21 09:50:06	2019-06-21 09:52:32		2019-06-21 10:00:19	2019-06-21 10:05:19
1263	frozen plasma	220	ML	2019-06-21 07:39:07	2019-06-21 09:29:17	2019-06-21 09:44:30	2019-06-21 09:50:06	2019-06-21 09:52:32		2019-06-21 09:58:44	2019-06-21 10:05:48
1264	fresh frozen plasma	210	ML	2019-06-21 07:31:25	2019-06-21 09:29:21	2019-06-21 09:44:30	2019-06-21 09:50:06	2019-06-21 09:52:32		2019-06-21 09:59:36	2019-06-21 10:10:05
1265	frozen plasma	200	ML	2019-06-21 08:14:18	2019-06-21 09:29:12	2019-06-21 09:44:30	2019-06-21 09:50:06	2019-06-21 09:52:32		2019-06-21 10:01:52	2019-06-21 10:10:07
1266	fresh frozen plasma	250	ML	2019-06-21 07:51:43	2019-06-21 09:28:49	2019-06-21 09:44:30	2019-06-21 09:50:06	2019-06-21 09:52:32		2019-06-21 10:05:11	2019-06-21 10:10:43
1267	frozen plasma	220	ML	2019-06-21 08:17:18	2019-06-21 09:29:03	2019-06-21 09:44:30	2019-06-21 09:50:06	2019-06-21 09:52:32		2019-06-21 10:02:47	2019-06-21 10:15:11
1268	frozen plasma	210	ML	2019-06-21 08:12:20	2019-06-21 09:29:08	2019-06-21 09:44:30	2019-06-21 09:50:06	2019-06-21 09:52:32		2019-06-21 10:04:16	2019-06-21 10:15:44
1269	fresh frozen plasma	140	ML	2019-06-20 08:42:50	2019-06-21 10:19:33	2019-06-21 10:20:55	2019-06-21 10:30:24	2019-06-21 10:30:59		2019-06-21 10:40:30	2019-06-21 10:50:48
1270	fresh frozen plasma	250	ML	2019-06-20 08:42:50	2019-06-21 10:19:33	2019-06-21 10:20:55	2019-06-21 10:30:24	2019-06-21 10:30:59		2019-06-21 12:00:50	2019-06-21 12:05:11
1271	fresh frozen plasma	230	ML	2019-06-20 08:42:50	2019-06-21 10:19:33	2019-06-21 10:20:55	2019-06-21 10:30:24	2019-06-21 10:30:59		2019-06-21 12:30:03	2019-06-21 12:35:16
1272	fresh frozen plasma	240	ML	2019-06-20 15:43:37	2019-06-21 09:58:26	2019-06-21 10:07:28	2019-06-21 11:42:48	2019-06-21 11:43:22		2019-06-21 12:00:03	2019-06-21 12:10:00
1273	fresh frozen plasma	120	ML	2019-06-20 15:43:37	2019-06-21 09:58:26	2019-06-21 10:07:28	2019-06-21 11:42:48	2019-06-21 11:43:22		2019-06-21 12:00:07	2019-06-21 12:10:00
1274	fresh frozen plasma	230	ML	2019-06-20 15:43:37	2019-06-21 09:58:26	2019-06-21 10:07:28	2019-06-21 11:42:48	2019-06-21 11:43:22		2019-06-21 12:00:19	2019-06-21 12:10:00
1275	fresh frozen plasma	210	ML	2019-06-20 15:43:37	2019-06-21 09:58:26	2019-06-21 10:07:28	2019-06-21 11:42:48	2019-06-21 11:43:22		2019-06-21 12:00:23	2019-06-21 12:10:00
1276	fresh frozen plasma	260	ML	2019-06-20 15:43:37	2019-06-21 09:58:26	2019-06-21 10:07:28	2019-06-21 11:42:48	2019-06-21 11:43:22		2019-06-21 12:00:24	2019-06-21 12:10:00
1277	fresh frozen plasma	240	ML	2019-06-20 15:43:37	2019-06-21 09:58:26	2019-06-21 10:07:28	2019-06-21 11:42:48	2019-06-21 11:43:22		2019-06-21 12:00:39	2019-06-21 12:10:00
1278	fresh frozen plasma	250	ML	2019-06-20 15:43:37	2019-06-21 09:58:26	2019-06-21 10:07:28	2019-06-21 11:42:48	2019-06-21 11:43:22		2019-06-21 12:00:40	2019-06-21 12:10:00
1279	fresh frozen plasma	250	ML	2019-06-20 15:43:37	2019-06-21 09:58:26	2019-06-21 10:07:28	2019-06-21 11:42:48	2019-06-21 11:43:22		2019-06-21 12:00:44	2019-06-21 12:10:00
1280	fresh frozen plasma	250	ML	2019-06-20 15:43:37	2019-06-21 09:58:26	2019-06-21 10:07:28	2019-06-21 11:42:48	2019-06-21 11:43:22		2019-06-21 12:00:46	2019-06-21 12:10:00
1281	fresh frozen plasma	230	ML	2019-06-20 15:43:37	2019-06-21 09:58:26	2019-06-21 10:07:28	2019-06-21 11:42:48	2019-06-21 11:43:22		2019-06-21 12:00:59	2019-06-21 12:10:00
1282	fresh frozen plasma	250	ML	2019-06-20 15:43:37	2019-06-21 09:58:26	2019-06-21 10:07:28	2019-06-21 11:42:48	2019-06-21 11:43:22		2019-06-21 13:05:49	2019-06-21 12:10:00
1283	fresh frozen plasma	110	ML	2019-06-20 15:43:37	2019-06-21 09:58:26	2019-06-21 10:07:28	2019-06-21 11:42:48	2019-06-21 11:43:22		2019-06-21 13:06:07	2019-06-21 12:10:00
1284	fresh frozen plasma	260	ML	2019-06-21 10:00:29	2019-06-21 14:25:59	2019-06-21 14:50:28	2019-06-21 14:58:32	2019-06-21 15:04:10		2019-06-21 15:10:35	2019-06-21 15:11:48
1285	frozen plasma	310	ML	2019-06-21 09:16:13	2019-06-21 14:25:53	2019-06-21 14:50:28	2019-06-21 14:58:32	2019-06-21 15:04:10		2019-06-21 15:25:46	2019-06-21 15:30:00
1286	fresh frozen plasma	250	ML	2019-06-21 08:58:12	2019-06-21 14:25:21	2019-06-21 14:50:44	2019-06-21 14:58:32	2019-06-21 15:04:10		2019-06-21 15:15:54	2019-06-21 15:30:03
1287	RBC	1	U	2019-06-21 09:13:41	2019-06-21 14:51:07	2019-06-21 14:56:23	2019-06-21 15:02:24	2019-06-21 15:04:25		2019-06-21 15:08:47	2019-06-21 15:10:17
1288	fresh frozen plasma	230	ML	2019-06-21 07:29:10	2019-06-21 14:52:34	2019-06-21 14:56:23	2019-06-21 15:02:24	2019-06-21 15:04:25		2019-06-21 15:09:41	2019-06-21 15:20:09
1289	fresh frozen plasma	230	ML	2019-06-21 08:15:29	2019-06-21 14:50:43	2019-06-21 14:56:23	2019-06-21 15:02:24	2019-06-21 15:04:25		2019-06-21 15:10:24	2019-06-21 15:20:34
1290	fresh frozen plasma	250	ML	2019-06-21 14:21:28	2019-06-21 14:59:21	2019-06-21 15:05:43	2019-06-21 15:09:05	2019-06-21 15:10:44		2019-06-21 15:15:17	2019-06-21 15:20:48
1291	frozen plasma	240	ML	2019-06-21 08:21:59	2019-06-21 14:25:26	2019-06-21 14:53:17	2019-06-21 15:09:05	2019-06-21 15:10:44		2019-06-21 15:15:24	2019-06-21 15:20:48
1292	fresh frozen plasma	260	ML	2019-06-21 08:32:18	2019-06-21 14:25:31	2019-06-21 14:53:17	2019-06-21 15:09:05	2019-06-21 15:10:44		2019-06-21 15:21:35	2019-06-21 15:25:51
1293	fresh frozen plasma	260	ML	2019-06-21 10:43:24	2019-06-21 14:26:05	2019-06-21 14:52:37	2019-06-21 15:17:47	2019-06-21 15:18:14		2019-06-21 15:24:40	2019-06-21 15:27:45
1294	RBC	2	U	2019-06-21 09:42:16	2019-06-21 14:52:04	2019-06-21 15:08:14	2019-06-21 15:18:19	2019-06-21 15:19:03		2019-06-21 15:35:58	2019-06-21 15:46:59
1295	frozen plasma	280	ML	2019-06-21 08:55:22	2019-06-21 14:25:36	2019-06-21 15:13:40	2019-06-21 15:24:11	2019-06-21 15:25:13		2019-06-21 15:44:20	2019-06-21 15:50:33
1296	RBC	1.5	U	2019-06-21 08:15:48	2019-06-21 14:28:14	2019-06-21 15:14:32	2019-06-21 15:24:11	2019-06-21 15:25:24		2019-06-21 15:37:46	2019-06-21 15:38:36
1297	platelet	10	U	2019-06-20 10:43:48	2019-06-21 15:18:32	2019-06-21 15:33:25	2019-06-21 15:40:05	2019-06-21 15:41:23		2019-06-21 15:54:21	2019-06-21 16:00:18
1298	platelet	15	U	2019-06-20 13:00:39	2019-06-21 15:16:28	2019-06-21 15:33:25	2019-06-21 15:40:05	2019-06-21 15:41:23		2019-06-21 16:00:48	2019-06-21 16:00:24
1299	frozen plasma	250	ML	2019-06-21 08:55:45	2019-06-21 14:25:42	2019-06-21 15:33:25	2019-06-21 15:40:05	2019-06-21 15:41:23		2019-06-21 15:58:09	2019-06-21 16:04:44
1300	RBC	1	U	2019-06-21 09:13:41	2019-06-21 14:51:07	2019-06-21 14:56:23	2019-06-21 16:08:42	2019-06-21 16:09:33		2019-06-21 16:12:38	2019-06-21 16:25:17
1301	frozen plasma	240	ML	2019-06-21 09:10:20	2019-06-21 14:25:47	2019-06-21 14:50:28	2019-06-21 16:14:35	2019-06-21 16:15:29		2019-06-21 16:20:02	2019-06-21 16:25:19
1302	fresh frozen plasma	120	ML	2019-06-21 10:00:29	2019-06-21 14:25:59	2019-06-21 15:37:30	2019-06-21 16:14:35	2019-06-21 16:15:29		2019-06-21 16:22:27	2019-06-21 16:25:55
1303	RBC	2	U	2019-06-21 09:17:07	2019-06-21 14:32:50	2019-06-21 15:37:30	2019-06-21 16:14:35	2019-06-21 16:15:29		2019-06-21 16:25:19	2019-06-21 16:35:39
1304	platelet	10	U	2019-06-20 08:36:50	2019-06-21 15:16:51	2019-06-21 16:10:21	2019-06-21 16:27:58	2019-06-21 16:29:06		2019-06-21 16:47:52	2019-06-21 16:50:10
1305	fresh frozen plasma	250	ML	2019-06-21 14:21:28	2019-06-21 14:59:21	2019-06-21 16:10:21	2019-06-21 16:27:58	2019-06-21 16:29:06		2019-06-21 18:45:57	2019-06-21 16:55:00
1306	RBC	1.5	U	2019-06-21 07:42:29	2019-06-21 14:28:00	2019-06-21 16:24:44	2019-06-21 16:30:14	2019-06-21 16:30:48		2019-06-21 16:52:02	2019-06-21 16:50:28
1307	platelet	11	U	2019-06-19 18:21:42	2019-06-21 15:17:13	2019-06-21 16:26:28	2019-06-21 17:54:06	2019-06-21 17:55:39		2019-06-21 18:20:50	2019-06-21 18:20:22
1308	fresh frozen plasma	250	ML	2019-06-21 09:10:53	2019-06-21 16:20:52	2019-06-21 18:03:24	2019-06-21 18:49:51	2019-06-21 18:50:08		2019-06-21 18:58:37	2019-06-21 18:58:47
1309	frozen plasma	210	ML	2019-06-20 14:10:09	2019-06-21 17:55:36	2019-06-21 18:57:03	2019-06-21 19:28:11	2019-06-21 19:32:10		2019-06-21 20:10:00	2019-06-21 20:16:51
1310	frozen plasma	170	ML	2019-06-21 09:33:12	2019-06-21 14:51:34	2019-06-21 14:53:09	2019-06-21 19:48:20	2019-06-21 19:49:26		2019-06-21 19:55:59	2019-06-21 19:56:14
1311	RBC	2	U	2019-06-21 16:47:59	2019-06-21 18:51:21	2019-06-21 19:05:38	2019-06-21 19:48:20	2019-06-21 19:49:26		2019-06-21 20:03:27	2019-06-21 20:05:43
1312	frozen plasma	230	ML	2019-06-21 17:29:50	2019-06-21 19:28:56	2019-06-21 20:16:41	2019-06-21 21:21:38	2019-06-21 21:24:13		2019-06-21 21:45:18	2019-06-21 21:48:25
1313	fresh frozen plasma	270	ML	2019-06-21 16:33:46	2019-06-21 20:41:38	2019-06-21 21:21:08	2019-06-21 21:21:38	2019-06-21 21:24:13		2019-06-21 21:47:25	2019-06-21 22:00:47
1314	RBC	2	U	2019-06-21 14:53:00	2019-06-21 19:10:53	2019-06-21 20:39:02	2019-06-21 21:22:41	2019-06-21 21:32:00		2019-06-21 21:35:41	2019-06-21 21:45:06
1315	fresh frozen plasma	250	ML	2019-06-21 14:56:23	2019-06-21 17:05:29	2019-06-21 20:39:02	2019-06-21 21:22:41	2019-06-21 21:32:00		2019-06-21 21:40:53	2019-06-21 21:45:16
1316	RBC	1.5	U	2019-06-21 14:27:37	2019-06-21 17:23:41	2019-06-21 20:44:09	2019-06-21 21:22:41	2019-06-21 21:32:00		2019-06-21 22:01:27	2019-06-21 22:01:45
1317	RBC	1.5	U	2019-06-21 14:27:37	2019-06-21 17:23:41	2019-06-21 20:44:09	2019-06-21 21:22:41	2019-06-21 21:32:00		2019-06-21 22:15:04	2019-06-21 23:30:04
1318	frozen plasma	140	ML	2019-06-21 14:56:23	2019-06-21 17:05:29	2019-06-21 22:22:44	2019-06-21 22:33:53	2019-06-21 22:34:25		2019-06-21 22:40:34	2019-06-21 22:45:47
1319	fresh frozen plasma	120	ML	2019-06-22 08:29:28	2019-06-22 10:06:48	2019-06-22 10:08:07	2019-06-22 10:21:15	2019-06-22 10:22:24		2019-06-22 10:38:09	2019-06-22 10:45:54
1320	fresh frozen plasma	250	ML	2019-06-22 08:43:53	2019-06-22 10:04:16	2019-06-22 10:30:37	2019-06-22 10:37:45	2019-06-22 10:40:12		2019-06-22 10:44:34	2019-06-22 10:45:03
1321	frozen plasma	250	ML	2019-06-22 08:38:49	2019-06-22 10:04:06	2019-06-22 10:30:37	2019-06-22 10:37:45	2019-06-22 10:40:12		2019-06-22 10:47:14	2019-06-22 10:50:40
1322	frozen plasma	130	ML	2019-06-22 09:18:20	2019-06-22 12:11:21	2019-06-22 12:15:32	2019-06-22 12:28:40	2019-06-22 12:30:28		2019-06-22 12:38:21	2019-06-22 12:40:29
1323	fresh frozen plasma	210	ML	2019-06-22 07:42:13	2019-06-22 10:04:49	2019-06-22 12:15:36	2019-06-22 12:28:40	2019-06-22 12:30:34		2019-06-22 12:36:38	2019-06-22 12:45:20
1324	fresh frozen plasma	250	ML	2019-06-22 09:46:28	2019-06-22 12:11:17	2019-06-22 12:15:15	2019-06-22 12:28:40	2019-06-22 12:30:39		2019-06-22 12:34:36	2019-06-22 12:35:14
1325	frozen plasma	210	ML	2019-06-22 08:34:17	2019-06-22 12:11:38	2019-06-22 12:46:30	2019-06-22 12:55:53	2019-06-22 12:57:07		2019-06-22 13:15:54	2019-06-22 13:15:06
1326	fresh frozen plasma	200	ML	2019-06-22 08:36:23	2019-06-22 10:04:36	2019-06-22 12:46:30	2019-06-22 12:55:53	2019-06-22 12:57:07		2019-06-22 13:15:18	2019-06-22 13:15:16
1327	fresh frozen plasma	250	ML	2019-06-22 08:39:23	2019-06-22 10:04:42	2019-06-22 12:46:30	2019-06-22 12:55:53	2019-06-22 12:57:07		2019-06-22 13:15:12	2019-06-22 13:15:29
1328	fresh frozen plasma	160	ML	2019-06-21 23:09:10	2019-06-22 13:23:20	2019-06-22 13:46:52	2019-06-22 13:52:58	2019-06-22 13:53:50		2019-06-22 13:57:06	2019-06-22 13:58:27
1329	fresh frozen plasma	250	ML	2019-06-22 10:16:24	2019-06-22 12:32:17	2019-06-22 14:07:17	2019-06-22 14:14:03	2019-06-22 14:16:05		2019-06-22 14:35:47	2019-06-22 14:40:06
1330	fresh frozen plasma	230	ML	2019-06-22 08:51:21	2019-06-22 10:04:55	2019-06-22 14:07:17	2019-06-22 14:14:03	2019-06-22 14:16:05		2019-06-22 14:40:52	2019-06-22 14:41:43
1331	fresh frozen plasma	250	ML	2019-06-22 08:46:38	2019-06-22 10:04:11	2019-06-22 14:07:17	2019-06-22 14:14:03	2019-06-22 14:16:05		2019-06-22 14:40:18	2019-06-22 14:45:32
1332	fresh frozen plasma	250	ML	2019-06-22 08:59:21	2019-06-22 09:36:59	2019-06-22 14:07:17	2019-06-22 14:14:20	2019-06-22 14:16:05		2019-06-22 14:40:34	2019-06-22 15:15:42
1333	frozen plasma	230	ML	2019-06-22 09:26:09	2019-06-22 11:59:53	2019-06-22 14:24:36	2019-06-22 14:31:45	2019-06-22 14:32:10		2019-06-22 14:45:53	2019-06-22 14:45:50
1334	fresh frozen plasma	230	ML	2019-06-22 09:46:33	2019-06-22 12:11:12	2019-06-22 14:24:36	2019-06-22 14:31:45	2019-06-22 14:34:19		2019-06-22 14:35:00	2019-06-22 14:40:00
1335	frozen plasma	210	ML	2019-06-22 10:24:53	2019-06-22 13:23:04	2019-06-22 14:17:39	2019-06-22 14:49:14	2019-06-22 14:52:24		2019-06-22 15:05:22	2019-06-22 15:05:56
1336	frozen plasma	220	ML	2019-06-22 11:37:47	2019-06-22 13:23:27	2019-06-22 13:46:54	2019-06-22 14:49:14	2019-06-22 14:52:31		2019-06-22 15:13:44	2019-06-22 15:14:12
1337	fresh frozen plasma	210	ML	2019-06-22 09:00:19	2019-06-22 10:04:59	2019-06-22 13:15:51	2019-06-22 14:49:14	2019-06-22 14:52:38		2019-06-22 15:13:11	2019-06-22 15:15:55
1338	RBC	2	U	2019-06-21 16:47:59	2019-06-22 14:25:30	2019-06-22 14:52:28	2019-06-22 14:53:19	2019-06-22 14:53:48		2019-06-22 15:18:07	2019-06-22 15:20:59
1339	RBC	2	U	2019-06-22 03:24:57	2019-06-22 15:40:21	2019-06-22 15:50:34	2019-06-22 15:51:08	2019-06-22 15:51:44		2019-06-22 15:56:51	2019-06-22 16:08:24
1340	fresh frozen plasma	250	ML	2019-06-22 09:04:40	2019-06-22 10:04:27	2019-06-22 13:33:08	2019-06-22 16:08:47	2019-06-22 16:09:13		2019-06-22 16:13:30	2019-06-22 16:20:53
1341	platelet	13	U	2019-06-20 15:17:46	2019-06-22 15:59:33	2019-06-22 16:04:22	2019-06-22 16:08:47	2019-06-22 16:09:26		2019-06-22 16:15:18	2019-06-22 16:20:36
1342	platelet	13	U	2019-06-22 09:41:50	2019-06-22 15:41:38	2019-06-22 16:08:09	2019-06-22 16:14:51	2019-06-22 16:15:14		2019-06-22 16:19:58	2019-06-22 16:30:03
1343	RBC	1.5	U	2019-06-22 10:31:48	2019-06-22 14:26:42	2019-06-22 17:25:39	2019-06-22 17:29:10	2019-06-22 17:30:01		2019-06-22 17:35:19	2019-06-22 17:45:15
1344	RBC	1.5	U	2019-06-22 11:25:59	2019-06-22 14:26:23	2019-06-22 17:31:50	2019-06-22 18:02:49	2019-06-22 18:03:36		2019-06-22 18:10:02	2019-06-22 18:14:17
1345	RBC	1.5	U	2019-06-21 16:47:59	2019-06-22 14:25:30	2019-06-22 17:38:16	2019-06-22 18:02:49	2019-06-22 18:03:36		2019-06-22 18:21:24	2019-06-22 18:21:24
1346	RBC	2	U	2019-06-21 15:52:37	2019-06-22 17:40:22	2019-06-22 17:46:01	2019-06-22 18:21:45	2019-06-22 18:22:07		2019-06-22 18:25:19	2019-06-22 18:26:31
1347	frozen plasma	160	ML	2019-06-22 15:57:00	2019-06-22 18:43:04	2019-06-22 18:52:26	2019-06-22 19:13:27	2019-06-22 19:14:07		2019-06-22 19:17:20	2019-06-22 19:20:19
1348	platelet	13	U	2019-06-22 11:09:03	2019-06-22 15:49:23	2019-06-22 18:42:13	2019-06-22 19:13:27	2019-06-22 19:14:07		2019-06-22 19:26:46	2019-06-22 19:30:46
1349	RBC	1	U	2019-06-22 11:25:59	2019-06-22 14:26:23	2019-06-22 19:26:06	2019-06-22 20:18:03	2019-06-22 20:18:48		2019-06-22 20:22:34	2019-06-22 20:25:51
1350	RBC	1.5	U	2019-06-22 14:52:09	2019-06-22 16:18:44	2019-06-22 20:21:15	2019-06-22 20:38:53	2019-06-22 20:39:35		2019-06-22 20:48:01	2019-06-22 20:50:18
1351	platelet	14	U	2019-06-19 13:28:55	2019-06-22 15:58:53	2019-06-22 17:12:13	2019-06-22 20:38:53	2019-06-22 20:39:35		2019-06-22 20:50:10	2019-06-22 20:55:32
1352	fresh frozen plasma	140	ML	2019-06-22 18:18:47	2019-06-22 20:19:36	2019-06-22 20:21:38	2019-06-22 20:38:53	2019-06-22 20:39:35		2019-06-22 20:55:46	2019-06-22 20:56:04
1353	RBC	2	U	2019-06-21 15:52:37	2019-06-22 17:40:22	2019-06-22 18:01:19	2019-06-22 21:10:01	2019-06-22 21:10:53		2019-06-22 21:14:17	2019-06-22 21:15:07
1354	RBC	2	U	2019-06-22 16:01:24	2019-06-22 18:40:56	2019-06-22 20:51:02	2019-06-22 21:10:01	2019-06-22 21:10:53		2019-06-22 21:17:20	2019-06-22 21:20:38
1355	frozen plasma	210	ML	2019-06-22 18:18:47	2019-06-22 20:19:36	2019-06-22 20:22:05	2019-06-22 21:10:01	2019-06-22 21:10:53		2019-06-22 21:29:41	2019-06-22 21:35:42
1356	RBC	2	U	2019-06-22 18:18:47	2019-06-22 20:18:48	2019-06-22 20:22:10	2019-06-22 22:33:06	2019-06-22 22:33:36		2019-06-22 22:39:58	2019-06-22 22:49:19
1357	fresh frozen plasma	120	ML	2019-06-22 13:18:29	2019-06-22 18:03:14	2019-06-22 18:38:26	2019-06-22 22:55:38	2019-06-22 22:55:57		2019-06-22 23:25:36	2019-06-22 23:20:54
1358	RBC	1.5	U	2019-06-22 22:58:10	2019-06-22 23:49:18	2019-06-23 00:38:00	2019-06-23 01:20:26	2019-06-23 01:25:01		2019-06-23 01:35:41	2019-06-23 01:40:04
1359	RBC	1.5	U	2019-06-22 23:59:12	2019-06-23 00:13:13	2019-06-23 01:07:10	2019-06-23 01:20:26	2019-06-23 01:25:01		2019-06-23 02:12:48	2019-06-23 02:23:20
1360	RBC	1.5	U	2019-06-22 23:59:12	2019-06-23 00:13:13	2019-06-23 01:07:10	2019-06-23 01:20:26	2019-06-23 01:25:01		2019-06-23 02:13:16	2019-06-23 04:31:53
1361	fresh frozen plasma	250	ML	2019-06-22 13:18:29	2019-06-22 18:03:14	2019-06-23 08:02:04	2019-06-23 08:31:24	2019-06-23 08:32:14		2019-06-23 08:36:59	2019-06-23 08:37:21
1362	fresh frozen plasma	230	ML	2019-06-23 10:10:43	2019-06-23 12:16:44	2019-06-23 12:30:15	2019-06-23 12:38:33	2019-06-23 12:39:29		2019-06-23 12:49:10	2019-06-23 12:54:37
1363	fresh frozen plasma	320	ML	2019-06-23 07:04:15	2019-06-23 12:16:20	2019-06-23 12:39:39	2019-06-23 12:45:11	2019-06-23 12:45:43		2019-06-23 12:49:51	2019-06-23 12:50:24
1364	frozen plasma	190	ML	2019-06-23 11:32:55	2019-06-23 12:17:36	2019-06-23 12:45:27	2019-06-23 12:49:10	2019-06-23 12:49:34		2019-06-23 12:55:58	2019-06-23 13:00:56
1365	frozen plasma	230	ML	2019-06-23 13:12:47	2019-06-23 14:05:35	2019-06-23 14:15:05	2019-06-23 14:20:17	2019-06-23 14:20:37		2019-06-23 14:25:00	2019-06-23 14:30:37
1366	fresh frozen plasma	230	ML	2019-06-23 07:51:23	2019-06-23 12:15:02	2019-06-23 14:14:16	2019-06-23 14:21:25	2019-06-23 14:22:20		2019-06-23 14:36:46	2019-06-23 14:39:37
1367	fresh frozen plasma	250	ML	2019-06-23 07:45:25	2019-06-23 12:13:39	2019-06-23 14:14:16	2019-06-23 14:21:25	2019-06-23 14:22:20		2019-06-23 14:45:04	2019-06-23 14:50:24
1368	fresh frozen plasma	250	ML	2019-06-23 09:59:25	2019-06-23 12:12:43	2019-06-23 14:51:06	2019-06-23 14:56:06	2019-06-23 14:57:02		2019-06-23 15:10:07	2019-06-23 15:15:24
1369	RBC	1.5	U	2019-06-23 09:34:16	2019-06-23 13:50:53	2019-06-23 15:18:33	2019-06-23 15:24:41	2019-06-23 15:26:05		2019-06-23 15:32:41	2019-06-23 15:33:01
1370	RBC	1.5	U	2019-06-23 07:03:28	2019-06-23 13:52:11	2019-06-23 13:54:55	2019-06-23 15:26:16	2019-06-23 15:27:55		2019-06-23 15:31:52	2019-06-23 15:35:32
1371	fresh frozen plasma	240	ML	2019-06-23 07:30:39	2019-06-23 12:17:04	2019-06-23 15:07:50	2019-06-23 15:23:15	2019-06-23 15:28:10		2019-06-23 15:35:32	2019-06-23 15:37:24
1372	fresh frozen plasma	260	ML	2019-06-23 09:24:20	2019-06-23 12:15:42	2019-06-23 15:07:50	2019-06-23 15:23:15	2019-06-23 15:28:26		2019-06-23 15:34:01	2019-06-23 15:40:31
1373	frozen plasma	240	ML	2019-06-23 07:31:22	2019-06-23 12:12:23	2019-06-23 15:07:50	2019-06-23 15:23:15	2019-06-23 15:28:36		2019-06-23 15:33:38	2019-06-23 15:35:24
1374	RBC	1.5	U	2019-06-23 08:33:36	2019-06-23 13:50:28	2019-06-23 15:37:12	2019-06-23 15:43:18	2019-06-23 15:44:01		2019-06-23 15:50:34	2019-06-23 16:00:57
1375	platelet	22	U	2019-06-20 14:15:10	2019-06-23 15:38:00	2019-06-23 16:36:28	2019-06-23 16:41:20	2019-06-23 16:41:52		2019-06-23 16:48:31	2019-06-23 16:50:33
1376	frozen plasma	230	ML	2019-06-23 14:38:48	2019-06-23 15:07:56	2019-06-23 17:23:39	2019-06-23 17:41:00	2019-06-23 17:42:18		2019-06-17 17:50:23	2019-06-17 17:55:56
1377	RBC	1.5	U	2019-06-23 09:34:16	2019-06-23 13:50:53	2019-06-23 17:05:27	2019-06-23 17:41:00	2019-06-23 17:42:18		2019-06-23 17:55:00	2019-06-23 18:00:00
1378	RBC	2	U	2019-06-23 09:12:55	2019-06-23 15:01:01	2019-06-23 17:17:56	2019-06-23 17:41:00	2019-06-23 17:42:18		2019-06-23 17:50:16	2019-06-23 18:00:30
1379	fresh frozen plasma	120	ML	2019-06-22 22:51:17	2019-06-23 15:36:39	2019-06-23 17:17:56	2019-06-23 17:41:00	2019-06-23 17:42:18		2019-06-23 17:50:02	2019-06-23 18:00:49
1380	RBC	2	U	2019-06-23 01:58:22	2019-06-23 15:09:44	2019-06-23 17:17:56	2019-06-23 17:41:00	2019-06-23 17:42:18		2019-06-23 18:00:05	2019-06-23 18:05:30
1381	platelet	24	U	2019-06-21 09:11:05	2019-06-23 17:00:01	2019-06-23 17:26:53	2019-06-23 17:56:39	2019-06-23 17:57:50		2019-06-23 18:04:58	2019-06-23 18:07:22
1382	RBC	1	U	2019-06-23 08:33:36	2019-06-23 13:50:28	2019-06-23 17:42:28	2019-06-23 17:57:39	2019-06-23 17:58:28		2019-06-23 18:13:18	2019-06-23 18:15:39
1383	fresh frozen plasma	150	ML	2019-06-23 08:29:39	2019-06-23 12:14:27	2019-06-23 17:56:50	2019-06-23 18:28:50	2019-06-23 18:29:54		2019-06-23 18:36:04	2019-06-23 18:40:28
1384	RBC	0.5	U	2019-06-23 09:51:32	2019-06-23 13:51:23	2019-06-23 18:02:28	2019-06-23 18:28:50	2019-06-23 18:29:54		2019-06-23 18:45:38	2019-06-23 18:45:57
1385	frozen plasma	250	ML	2019-06-23 10:05:14	2019-06-23 17:44:16	2019-06-23 17:56:23	2019-06-23 18:28:50	2019-06-23 18:29:54		2019-06-23 18:45:18	2019-06-23 18:50:17
1386	frozen plasma	220	ML	2019-06-22 22:51:17	2019-06-23 15:36:39	2019-06-23 18:44:01	2019-06-23 19:11:51	2019-06-23 19:12:31		2019-06-23 19:25:09	2019-06-23 19:30:30
1387	fresh frozen plasma	190	ML	2019-06-23 08:29:39	2019-06-23 12:14:27	2019-06-23 18:44:23	2019-06-23 19:11:51	2019-06-23 19:12:31		2019-06-23 19:25:35	2019-06-23 19:35:00
1388	RBC	1.5	U	2019-06-23 09:51:32	2019-06-23 13:51:23	2019-06-23 19:27:55	2019-06-23 20:24:25	2019-06-23 20:25:04		2019-06-23 20:30:50	2019-06-23 20:30:59
1389	RBC	1	U	2019-06-23 09:51:32	2019-06-23 13:51:23	2019-06-23 19:27:55	2019-06-23 20:24:25	2019-06-23 20:25:04		2019-06-23 20:30:13	2019-06-23 22:20:37
1390	fresh frozen plasma	230	ML	2019-06-23 17:31:13	2019-06-23 18:52:02	2019-06-23 21:45:27	2019-06-23 21:49:02	2019-06-23 21:49:27		2019-06-23 21:56:29	2019-06-23 22:00:26
1391	RBC	2	U	2019-06-23 19:59:29	2019-06-23 22:11:48	2019-06-23 22:14:35	2019-06-23 22:55:49	2019-06-23 22:56:49		2019-06-23 23:05:05	2019-06-23 23:10:25
1392	RBC	2	U	2019-06-23 20:52:13	2019-06-23 22:11:25	2019-06-23 22:23:05	2019-06-23 22:55:49	2019-06-23 22:56:49		2019-06-23 23:14:23	2019-06-23 23:20:44
1393	RBC	1.5	U	2019-06-23 22:05:41	2019-06-23 22:50:14	2019-06-23 22:53:36	2019-06-23 22:58:07	2019-06-23 22:58:30		2019-06-23 23:08:37	2019-06-23 23:09:38
1394	RBC	2	U	2019-06-23 22:24:18	2019-06-24 00:10:21	2019-06-24 00:14:49	2019-06-24 00:38:43	2019-06-24 00:39:08		2019-06-24 00:44:00	2019-06-24 00:45:32
1395	fresh frozen plasma	120	ML	2019-06-23 20:55:38	2019-06-23 22:13:40	2019-06-24 00:09:32	2019-06-24 01:36:08	2019-06-24 01:36:29		2019-06-24 02:00:17	2019-06-05 02:05:14
1396	fresh frozen plasma	120	ML	2019-06-23 20:55:38	2019-06-23 22:13:40	2019-06-24 00:55:52	2019-06-24 02:43:57	2019-06-24 02:44:15		2019-06-24 02:57:00	2019-06-24 02:59:20
1397	fresh frozen plasma	250	ML	2019-06-24 03:29:42	2019-06-24 06:08:31	2019-06-24 06:11:51	2019-06-24 06:38:57	2019-06-24 06:39:23		2019-06-24 06:45:00	2019-06-24 06:45:51
1398	frozen plasma	240	ML	2019-06-24 03:29:42	2019-06-24 06:08:31	2019-06-24 06:13:38	2019-06-24 06:38:57	2019-06-24 06:39:23		2019-06-24 06:45:09	2019-06-24 07:11:50
1399	platelet	21	U	2019-06-23 06:35:20	2019-06-23 15:37:33	2019-06-23 15:42:09	2019-06-24 07:11:27	2019-06-24 07:11:51		2019-06-24 07:16:10	2019-06-24 07:20:34
1400	fresh frozen plasma	230	ML	2019-06-24 07:59:38	2019-06-24 10:09:33	2019-06-24 10:23:41	2019-06-24 10:30:15	2019-06-24 10:31:39		2019-06-24 10:42:29	2019-06-24 10:55:36
1401	fresh frozen plasma	250	ML	2019-06-24 08:06:47	2019-06-24 10:09:42	2019-06-24 10:23:41	2019-06-24 10:30:15	2019-06-24 10:31:42		2019-06-24 10:41:40	2019-06-24 11:00:42
1402	fresh frozen plasma	250	ML	2019-06-24 08:17:26	2019-06-24 10:10:03	2019-06-24 10:23:41	2019-06-24 10:30:15	2019-06-24 10:31:47		2019-06-24 10:43:07	2019-06-24 10:50:20
1403	fresh frozen plasma	250	ML	2019-06-24 07:53:59	2019-06-24 10:09:29	2019-06-24 10:23:41	2019-06-24 10:30:15	2019-06-24 10:31:49		2019-06-24 10:44:21	2019-06-24 10:50:08
1404	frozen plasma	250	ML	2019-06-24 09:14:28	2019-06-24 10:10:20	2019-06-24 10:23:41	2019-06-24 10:30:15	2019-06-24 10:31:53		2019-06-24 10:45:39	2019-06-24 10:55:11
1405	fresh frozen plasma	250	ML	2019-06-24 08:13:43	2019-06-24 10:09:48	2019-06-24 10:23:41	2019-06-24 10:30:15	2019-06-24 10:31:59		2019-06-24 10:39:37	2019-06-24 10:55:13
1406	fresh frozen plasma	260	ML	2019-06-24 08:12:43	2019-06-24 10:10:09	2019-06-24 10:23:41	2019-06-24 10:30:15	2019-06-24 10:32:03		2019-06-24 10:44:45	2019-06-24 10:50:14
1407	frozen plasma	270	ML	2019-06-24 08:02:13	2019-06-24 10:10:15	2019-06-24 11:31:44	2019-06-24 11:48:10	2019-06-24 11:50:23		2019-06-24 11:50:13	2019-06-24 11:55:13
1408	fresh frozen plasma	250	ML	2019-06-24 10:51:40	2019-06-24 13:40:17	2019-06-24 14:13:54	2019-06-24 14:33:04	2019-06-24 14:34:46		2019-06-24 14:40:04	2019-06-24 14:45:19
1409	frozen plasma	210	ML	2019-06-24 08:12:07	2019-06-24 10:09:59	2019-06-24 14:13:54	2019-06-24 14:33:04	2019-06-24 14:34:46		2019-06-24 14:40:32	2019-06-24 14:45:59
1410	fresh frozen plasma	250	ML	2019-06-24 07:58:52	2019-06-24 10:09:54	2019-06-24 14:13:54	2019-06-24 14:33:04	2019-06-24 14:34:46		2019-06-24 14:50:07	2019-06-24 14:55:14
1411	fresh frozen plasma	250	ML	2019-06-24 11:03:17	2019-06-24 13:40:12	2019-06-24 14:13:54	2019-06-24 14:33:04	2019-06-24 14:34:46		2019-06-24 14:50:48	2019-06-24 15:00:27
1412	fresh frozen plasma	250	ML	2019-06-24 09:39:34	2019-06-24 13:40:26	2019-06-24 13:46:33	2019-06-24 14:37:48	2019-06-24 14:38:06		2019-06-24 14:42:17	2019-06-24 14:48:36
1413	fresh frozen plasma	250	ML	2019-06-24 09:19:41	2019-06-24 13:40:44	2019-06-24 13:46:33	2019-06-24 14:37:48	2019-06-24 14:38:17		2019-06-24 14:42:53	2019-06-24 14:55:04
1414	fresh frozen plasma	250	ML	2019-06-24 09:21:35	2019-06-24 13:40:30	2019-06-24 14:01:09	2019-06-24 14:43:00	2019-06-24 14:43:40		2019-06-24 15:05:34	2019-06-24 15:10:41
1415	fresh frozen plasma	250	ML	2019-06-24 10:17:06	2019-06-24 13:40:08	2019-06-24 14:59:05	2019-06-24 15:09:10	2019-06-24 15:10:21		2019-06-24 15:31:55	2019-06-24 15:32:39
1416	fresh frozen plasma	250	ML	2019-06-24 09:26:16	2019-06-24 13:40:39	2019-06-24 14:59:05	2019-06-24 15:09:10	2019-06-24 15:10:21		2019-06-24 15:30:39	2019-06-24 15:35:24
1417	platelet	21	U	2019-06-23 09:58:52	2019-06-24 15:05:47	2019-06-24 15:30:00	2019-06-24 15:39:14	2019-06-24 15:39:29		2019-06-24 15:48:51	2019-06-24 15:49:02
1418	frozen plasma	200	ML	2019-06-24 08:18:31	2019-06-24 15:33:58	2019-06-24 15:35:46	2019-06-24 15:41:09	2019-06-24 15:42:02		2019-06-24 15:49:28	2019-06-24 15:55:48
1419	fresh frozen plasma	210	ML	2019-06-24 07:56:22	2019-06-24 15:33:41	2019-06-24 15:35:46	2019-06-24 15:41:09	2019-06-24 15:42:11		2019-06-24 15:47:13	2019-06-24 15:55:17
1420	fresh frozen plasma	200	ML	2019-06-24 10:10:14	2019-06-24 15:35:03	2019-06-24 15:35:46	2019-06-24 15:41:09	2019-06-24 15:42:15		2019-06-24 15:48:44	2019-06-24 16:00:43
1421	RBC	1.5	U	2019-06-24 09:20:03	2019-06-24 15:05:13	2019-06-24 15:10:11	2019-06-24 15:41:09	2019-06-24 15:42:18		2019-06-24 15:46:31	2019-06-24 16:00:14
1422	RBC	2	U	2019-06-24 10:20:19	2019-06-24 15:32:46	2019-06-24 15:34:30	2019-06-24 15:43:07	2019-06-24 15:43:49		2019-06-24 15:54:35	2019-06-24 15:55:01
1423	RBC	1.5	U	2019-06-24 07:42:02	2019-06-24 15:04:29	2019-06-24 15:07:01	2019-06-24 15:48:53	2019-06-24 15:51:07		2019-06-24 16:10:26	2019-06-24 16:15:25
1424	fresh frozen plasma	190	ML	2019-06-24 14:52:30	2019-06-24 15:33:18	2019-06-24 15:37:58	2019-06-24 15:52:27	2019-06-24 15:53:22		2019-06-24 15:58:04	2019-06-24 16:00:08
1425	frozen plasma	230	ML	2019-06-24 14:54:53	2019-06-24 15:33:27	2019-06-24 15:37:58	2019-06-24 15:52:27	2019-06-24 15:53:22		2019-06-24 15:55:50	2019-06-24 16:00:16
1426	RBC	2	U	2019-06-24 08:28:50	2019-06-24 15:05:01	2019-06-24 15:31:41	2019-06-24 15:52:27	2019-06-24 15:53:22		2019-06-24 16:05:00	2019-06-24 16:15:13
1427	fresh frozen plasma	210	ML	2019-06-24 14:29:07	2019-06-24 15:33:22	2019-06-24 15:49:33	2019-06-24 16:01:24	2019-06-24 16:01:54		2019-06-24 16:18:24	2019-06-24 16:20:55
1428	fresh frozen plasma	250	ML	2019-06-24 10:12:36	2019-06-24 13:40:02	2019-06-24 16:16:08	2019-06-24 16:20:32	2019-06-24 16:21:49		2019-06-24 16:28:13	2019-06-24 16:30:04
1429	RBC	2	U	2019-06-24 09:52:13	2019-06-24 15:04:47	2019-06-24 16:32:27	2019-06-24 16:42:13	2019-06-24 16:43:03		2019-06-24 16:52:02	2019-06-24 16:52:12
1430	platelet	23	U	2019-06-22 11:28:18	2019-06-24 15:05:34	2019-06-24 16:32:27	2019-06-24 16:42:13	2019-06-24 16:43:03		2019-06-24 16:51:17	2019-06-24 17:00:01
1431	platelet	22	U	2019-06-21 10:00:24	2019-06-24 15:06:00	2019-06-24 16:32:27	2019-06-24 16:42:13	2019-06-24 16:43:03		2019-06-24 17:01:46	2019-06-24 17:01:56
1432	RBC	2	U	2019-06-24 09:01:34	2019-06-24 16:40:44	2019-06-24 16:58:34	2019-06-24 17:35:58	2019-06-24 17:37:08		2019-06-17 17:50:41	2019-06-24 17:55:49
1433	fresh frozen plasma	210	ML	2019-06-24 11:03:05	2019-06-24 16:17:06	2019-06-24 17:13:20	2019-06-24 17:43:53	2019-06-24 17:44:14		2019-06-24 17:44:00	2019-06-24 17:45:00
1434	RBC	2	U	2019-06-24 14:29:15	2019-06-24 16:40:14	2019-06-24 18:00:01	2019-06-24 18:13:28	2019-06-24 18:13:55		2019-06-24 18:20:05	2019-06-24 18:25:40
1435	RBC	1.5	U	2019-06-24 08:28:50	2019-06-24 15:05:01	2019-06-24 18:02:27	2019-06-24 18:14:00	2019-06-24 18:14:28		2019-06-24 18:20:00	2019-06-24 18:25:00
1436	RBC	1.5	U	2019-06-24 14:28:03	2019-06-24 16:41:02	2019-06-24 17:28:38	2019-06-24 18:17:18	2019-06-24 18:18:05		2019-06-24 18:30:44	2019-06-24 18:35:28
1437	RBC	2	U	2019-06-24 13:48:50	2019-06-24 16:39:54	2019-06-24 17:26:21	2019-06-24 18:17:18	2019-06-24 18:18:05		2019-06-24 18:34:33	2019-06-24 18:35:41
1438	fresh frozen plasma	250	ML	2019-06-24 11:01:37	2019-06-24 13:40:22	2019-06-24 15:29:45	2019-06-24 18:17:18	2019-06-24 18:18:05		2019-06-24 18:32:21	2019-06-24 18:35:42
1439	RBC	1	U	2019-06-24 08:49:14	2019-06-24 17:11:50	2019-06-24 17:45:55	2019-06-24 18:30:37	2019-06-24 18:31:02		2019-06-24 18:38:35	2019-06-24 18:40:51
1440	fresh frozen plasma	250	ML	2019-06-24 11:03:05	2019-06-24 16:17:06	2019-06-24 18:47:24	2019-06-24 18:53:55	2019-06-24 18:54:17		2019-06-24 18:55:02	2019-06-24 19:00:00
1441	RBC	1.5	U	2019-06-24 08:49:14	2019-06-24 17:11:50	2019-06-24 17:46:20	2019-06-24 19:46:12	2019-06-24 19:47:24		2019-06-24 19:59:29	2019-06-24 19:59:48
1442	RBC	1.5	U	2019-06-24 08:44:19	2019-06-24 13:05:32	2019-06-24 19:13:21	2019-06-24 20:04:48	2019-06-24 20:06:05		2019-06-24 20:10:45	2019-06-24 20:15:11
1443	RBC	1.5	U	2019-06-24 14:45:07	2019-06-24 19:08:22	2019-06-24 19:48:27	2019-06-24 20:04:48	2019-06-24 20:06:05		2019-06-24 20:17:44	2019-06-24 20:20:00
1444	fresh frozen plasma	120	ML	2019-06-24 11:47:16	2019-06-24 13:39:45	2019-06-24 16:16:05	2019-06-24 20:42:50	2019-06-24 20:43:52		2019-06-24 20:45:32	2019-06-24 20:50:55
1445	RBC	1.5	U	2019-06-24 14:52:32	2019-06-24 19:07:59	2019-06-24 19:13:21	2019-06-24 20:42:50	2019-06-24 20:43:52		2019-06-24 20:50:33	2019-06-24 21:00:07
1446	fresh frozen plasma	150	ML	2019-06-24 09:15:59	2019-06-24 19:48:48	2019-06-24 19:49:08	2019-06-24 20:42:50	2019-06-24 20:43:52		2019-06-24 20:59:46	2019-06-24 21:05:32
1447	RBC	1.5	U	2019-06-24 14:45:07	2019-06-24 19:08:22	2019-06-24 21:01:40	2019-06-24 21:21:04	2019-06-24 21:21:59		2019-06-24 21:30:00	2019-06-24 21:40:00
1448	RBC	2	U	2019-06-24 10:07:46	2019-06-24 20:53:44	2019-06-24 21:01:40	2019-06-24 21:21:04	2019-06-24 21:21:59		2019-06-24 21:35:50	2019-06-24 21:45:13
1449	RBC	2	U	2019-06-24 16:13:17	2019-06-24 20:06:46	2019-06-24 21:27:10	2019-06-24 21:45:44	2019-06-24 21:47:08		2019-06-24 21:56:49	2019-06-24 22:02:08
1450	frozen plasma	240	ML	2019-06-24 09:44:08	2019-06-24 19:15:57	2019-06-24 21:24:17	2019-06-24 21:45:44	2019-06-24 21:47:08		2019-06-24 21:54:15	2019-06-24 22:12:15
1451	RBC	1.5	U	2019-06-24 14:24:28	2019-06-24 20:06:38	2019-06-24 21:24:12	2019-06-24 21:45:44	2019-06-24 21:47:08		2019-06-24 21:54:51	2019-06-24 23:03:08
1452	RBC	1.5	U	2019-06-24 14:12:19	2019-06-24 19:08:48	2019-06-24 21:34:39	2019-06-24 21:45:44	2019-06-24 21:48:50		2019-06-24 21:50:31	2019-06-24 21:55:06
1453	RBC	1.5	U	2019-06-24 08:49:14	2019-06-24 17:11:50	2019-06-24 17:46:30	2019-06-24 21:45:44	2019-06-24 21:48:50		2019-06-24 21:59:23	2019-06-24 21:59:38
1454	RBC	1.5	U	2019-06-24 14:52:32	2019-06-24 19:07:59	2019-06-24 21:34:39	2019-06-24 21:45:44	2019-06-24 21:48:50		2019-06-24 21:59:50	2019-06-24 22:00:09
1455	RBC	1.5	U	2019-06-24 08:44:19	2019-06-24 13:05:32	2019-06-24 21:34:39	2019-06-24 21:45:44	2019-06-24 21:48:50		2019-06-24 21:57:32	2019-06-24 22:00:32
1456	RBC	1.5	U	2019-06-24 11:09:43	2019-06-24 21:46:29	2019-06-24 22:01:56	2019-06-24 22:41:20	2019-06-24 22:42:30		2019-06-24 22:48:04	2019-06-24 23:02:11
1457	RBC	1.5	U	2019-06-24 16:13:17	2019-06-24 20:06:46	2019-06-24 22:02:40	2019-06-24 22:41:20	2019-06-24 22:42:30		2019-06-24 22:48:58	2019-06-24 23:10:34
1458	RBC	1.5	U	2019-06-24 11:09:43	2019-06-24 21:46:29	2019-06-24 22:01:56	2019-06-24 22:41:20	2019-06-24 22:42:30		2019-06-24 22:48:21	2019-06-25 00:52:41
1459	fresh frozen plasma	250	ML	2019-06-24 11:46:19	2019-06-24 21:10:46	2019-06-24 22:26:12	2019-06-24 22:55:20	2019-06-24 22:55:39		2019-06-24 23:03:12	2019-06-24 23:03:59
1460	RBC	1	U	2019-06-24 22:04:53	2019-06-24 23:37:02	2019-06-24 23:40:17	2019-06-25 00:14:25	2019-06-25 00:14:56		2019-06-25 00:19:54	2019-06-25 00:20:34
1461	RBC	1.5	U	2019-06-24 22:00:16	2019-06-24 23:37:06	2019-06-24 23:39:05	2019-06-25 00:14:25	2019-06-25 00:14:56		2019-06-25 00:26:36	2019-06-25 00:32:38
1462	RBC	1.5	U	2019-06-24 14:12:19	2019-06-24 19:08:48	2019-06-24 23:59:06	2019-06-25 00:32:53	2019-06-25 00:33:14		2019-06-25 00:40:53	2019-06-25 00:45:28
1463	RBC	1.5	U	2019-06-24 22:00:16	2019-06-24 23:37:06	2019-06-24 23:38:26	2019-06-25 02:36:20	2019-06-25 02:36:37		2019-06-25 02:43:39	2019-06-25 02:50:06
1464	RBC	1.5	U	2019-06-25 00:00:47	2019-06-25 07:25:21	2019-06-25 07:27:39	2019-06-25 07:53:48	2019-06-25 07:54:41		2019-06-25 07:58:52	2019-06-25 08:00:30
1465	fresh frozen plasma	250	ML	2019-06-25 02:10:55	2019-06-25 07:13:04	2019-06-25 07:27:39	2019-06-25 07:53:48	2019-06-25 07:54:41		2019-06-25 08:10:18	2019-06-25 08:10:37
1466	fresh frozen plasma	120	ML	2019-06-25 07:25:45	2019-06-25 09:09:17	2019-06-25 09:34:58	2019-06-25 09:40:39	2019-06-25 09:41:24		2019-06-25 09:45:31	2019-06-25 09:58:30
1467	fresh frozen plasma	120	ML	2019-06-24 10:01:02	2019-06-25 09:55:54	2019-06-25 09:57:37	2019-06-25 10:03:25	2019-06-25 10:04:21		2019-06-25 10:10:30	2019-06-25 10:15:08
1468	fresh frozen plasma	120	ML	2019-06-24 10:01:02	2019-06-25 09:55:54	2019-06-25 09:57:37	2019-06-25 10:03:25	2019-06-25 10:04:21		2019-06-25 10:10:30	2019-06-25 10:35:08
1469	RBC	1	U	2019-06-24 10:01:02	2019-06-25 09:55:47	2019-06-25 09:57:37	2019-06-25 10:03:25	2019-06-25 10:04:21		2019-06-25 11:15:30	2019-06-25 11:16:08
1470	RBC	1.5	U	2019-06-24 10:01:02	2019-06-25 09:55:47	2019-06-25 09:57:37	2019-06-25 10:03:25	2019-06-25 10:04:21		2019-06-25 11:15:30	2019-06-25 11:36:08
1471	fresh frozen plasma	120	ML	2019-06-25 07:25:45	2019-06-25 09:09:17	2019-06-25 09:34:30	2019-06-25 10:40:21	2019-06-25 10:41:05		2019-06-25 10:46:07	2019-06-25 10:47:13
1472	fresh frozen plasma	120	ML	2019-06-25 07:25:45	2019-06-25 09:09:17	2019-06-25 09:34:15	2019-06-25 11:30:48	2019-06-25 11:31:11		2019-06-25 11:34:52	2019-06-25 11:35:15
1473	frozen plasma	230	ML	2019-06-24 09:40:41	2019-06-25 11:51:04	2019-06-25 11:53:48	2019-06-25 12:00:56	2019-06-25 12:03:10		2019-06-25 12:15:04	2019-06-25 12:20:36
1474	fresh frozen plasma	250	ML	2019-06-24 09:40:41	2019-06-25 11:51:04	2019-06-25 11:53:48	2019-06-25 12:00:56	2019-06-25 12:03:10		2019-06-25 12:15:24	2019-06-25 13:10:21
1475	frozen plasma	230	ML	2019-06-24 09:51:10	2019-06-25 11:59:39	2019-06-25 12:15:57	2019-06-25 12:22:47	2019-06-25 12:23:50		2019-06-25 12:45:24	2019-06-25 13:00:17
1476	RBC	1.5	U	2019-06-25 07:25:45	2019-06-25 09:10:18	2019-06-25 12:27:54	2019-06-25 12:33:41	2019-06-25 12:34:08		2019-06-25 12:37:47	2019-06-25 12:39:02
1477	fresh frozen plasma	260	ML	2019-06-25 11:28:26	2019-06-25 14:11:52	2019-06-25 14:21:57	2019-06-25 14:33:43	2019-06-25 14:34:40		2019-06-25 14:56:31	2019-06-25 14:59:07
1478	frozen plasma	210	ML	2019-06-25 12:04:26	2019-06-25 14:11:46	2019-06-25 14:23:32	2019-06-25 14:34:11	2019-06-25 14:36:23		2019-06-25 14:40:08	2019-06-25 14:45:02
1479	frozen plasma	200	ML	2019-06-25 08:46:05	2019-06-25 14:11:16	2019-06-25 14:23:32	2019-06-25 14:34:11	2019-06-25 14:36:23		2019-06-25 14:44:41	2019-06-25 14:45:45
1480	frozen plasma	200	ML	2019-06-25 10:28:24	2019-06-25 14:11:57	2019-06-25 14:23:32	2019-06-25 14:34:11	2019-06-25 14:36:23		2019-06-25 14:40:27	2019-06-25 14:45:46
1481	fresh frozen plasma	250	ML	2019-06-25 09:14:21	2019-06-25 14:10:50	2019-06-25 14:23:32	2019-06-25 14:34:11	2019-06-25 14:36:23		2019-06-25 14:40:38	2019-06-25 14:50:04
1482	fresh frozen plasma	150	ML	2019-06-25 10:29:57	2019-06-25 14:11:40	2019-06-25 14:23:32	2019-06-25 14:34:11	2019-06-25 14:36:35		2019-06-25 14:54:48	2019-06-25 15:00:16
1483	RBC	2	U	2019-06-25 07:25:45	2019-06-25 09:10:18	2019-06-25 12:27:57	2019-06-25 14:34:58	2019-06-25 14:36:52		2019-06-25 14:40:22	2019-06-25 14:40:49
1484	fresh frozen plasma	270	ML	2019-06-25 10:16:15	2019-06-25 14:10:36	2019-06-25 14:19:53	2019-06-25 14:35:51	2019-06-25 14:36:59		2019-06-25 14:59:57	2019-06-25 15:00:15
1485	fresh frozen plasma	260	ML	2019-06-25 09:50:50	2019-06-25 14:10:45	2019-06-25 15:31:34	2019-06-25 15:37:54	2019-06-25 15:39:30		2019-06-25 15:53:18	2019-06-25 15:57:39
1486	RBC	1.5	U	2019-06-25 10:57:03	2019-06-25 15:02:24	2019-06-25 15:31:34	2019-06-25 15:37:54	2019-06-25 15:39:30		2019-06-25 16:00:13	2019-06-25 16:10:27
1487	fresh frozen plasma	230	ML	2019-06-25 08:52:57	2019-06-25 15:01:43	2019-06-25 15:26:16	2019-06-25 15:45:08	2019-06-25 15:45:57		2019-06-25 16:05:01	2019-06-25 16:10:36
1488	RBC	2	U	2019-06-24 11:00:34	2019-06-25 08:35:09	2019-06-25 15:31:51	2019-06-25 15:46:22	2019-06-25 15:47:37		2019-06-25 15:59:19	2019-06-25 16:01:06
1489	RBC	2	U	2019-06-24 11:00:34	2019-06-25 08:35:09	2019-06-25 15:31:51	2019-06-25 15:46:22	2019-06-25 15:47:37		2019-06-25 18:20:16	2019-06-25 18:30:52
1490	frozen plasma	220	ML	2019-06-25 08:04:06	2019-06-25 14:11:00	2019-06-25 15:31:51	2019-06-25 15:46:22	2019-06-25 15:47:54		2019-06-25 15:57:12	2019-06-25 15:58:00
1491	frozen plasma	180	ML	2019-06-25 08:15:10	2019-06-25 14:11:23	2019-06-25 15:31:51	2019-06-25 15:46:22	2019-06-25 15:48:02		2019-06-25 16:00:05	2019-06-25 15:59:01
1492	frozen plasma	240	ML	2019-06-25 08:05:00	2019-06-25 14:10:56	2019-06-25 15:31:51	2019-06-25 15:46:22	2019-06-25 15:48:02		2019-06-25 15:58:33	2019-06-25 16:00:19
1493	RBC	1	U	2019-06-25 11:36:37	2019-06-25 15:02:08	2019-06-25 15:33:02	2019-06-25 15:47:38	2019-06-25 15:48:25		2019-06-25 16:05:00	2019-06-25 16:10:00
1494	fresh frozen plasma	250	ML	2019-06-25 09:37:17	2019-06-25 15:01:23	2019-06-25 15:07:07	2019-06-25 15:47:56	2019-06-25 15:48:45		2019-06-25 16:00:02	2019-06-25 16:03:20
1495	fresh frozen plasma	140	ML	2019-06-25 09:37:17	2019-06-25 15:01:23	2019-06-25 15:07:07	2019-06-25 15:47:56	2019-06-25 15:48:45		2019-06-25 16:35:29	2019-06-25 16:43:09
1496	frozen plasma	230	ML	2019-06-25 10:07:27	2019-06-25 14:11:06	2019-06-25 15:43:39	2019-06-25 15:48:57	2019-06-25 15:49:39		2019-06-25 16:13:00	2019-06-25 16:13:54
1497	fresh frozen plasma	280	ML	2019-06-25 14:39:20	2019-06-25 15:03:34	2019-06-25 15:33:37	2019-06-25 15:48:57	2019-06-25 15:49:39		2019-06-25 15:56:41	2019-06-25 16:32:18
1498	frozen plasma	200	ML	2019-06-25 12:00:25	2019-06-25 14:11:34	2019-06-25 15:54:13	2019-06-25 16:06:15	2019-06-25 16:06:58		2019-06-25 16:14:32	2019-06-25 16:15:46
1499	frozen plasma	220	ML	2019-06-25 12:04:26	2019-06-25 14:11:46	2019-06-25 15:54:13	2019-06-25 16:06:15	2019-06-25 16:06:58		2019-06-25 16:15:47	2019-06-25 16:20:05
1500	fresh frozen plasma	230	ML	2019-06-25 07:47:56	2019-06-25 15:01:01	2019-06-25 15:16:11	2019-06-25 16:11:11	2019-06-25 16:11:29		2019-06-25 16:14:41	2019-06-25 16:20:02
1501	fresh frozen plasma	180	ML	2019-06-25 10:06:06	2019-06-25 14:10:40	2019-06-25 16:10:09	2019-06-25 16:19:23	2019-06-25 16:20:05		2019-06-25 16:27:38	2019-06-25 16:27:51
1502	RBC	1	U	2019-06-24 11:17:02	2019-06-25 14:58:07	2019-06-25 16:10:59	2019-06-25 16:24:25	2019-06-25 16:25:03		2019-06-25 16:42:46	2019-06-25 16:42:55
1503	RBC	1.5	U	2019-06-24 11:17:02	2019-06-25 14:58:07	2019-06-25 16:10:59	2019-06-25 16:24:25	2019-06-25 16:25:03		2019-06-25 16:43:18	2019-06-25 18:25:33
1504	fresh frozen plasma	250	ML	2019-06-25 14:14:51	2019-06-25 15:03:28	2019-06-25 15:05:38	2019-06-25 16:29:28	2019-06-25 16:30:10		2019-06-25 16:34:13	2019-06-25 16:40:21
1505	RBC	2	U	2019-06-24 08:35:18	2019-06-25 16:18:12	2019-06-25 16:20:30	2019-06-25 16:30:16	2019-06-25 16:32:45		2019-06-25 16:35:26	2019-06-25 16:40:38
1506	frozen plasma	130	ML	2019-06-24 08:35:18	2019-06-25 15:59:57	2019-06-25 16:20:30	2019-06-25 16:30:16	2019-06-25 16:32:45		2019-06-25 16:35:58	2019-06-25 17:00:10
1507	RBC	1.5	U	2019-06-25 14:35:00	2019-06-25 16:30:36	2019-06-25 16:44:13	2019-06-25 16:46:53	2019-06-25 16:47:09		2019-06-25 16:51:11	2019-06-25 17:00:16
1508	RBC	2	U	2019-06-25 13:48:43	2019-06-25 16:30:21	2019-06-25 16:50:27	2019-06-25 16:56:02	2019-06-25 16:56:41		2019-06-25 17:17:57	2019-06-25 17:19:36
1509	fresh frozen plasma	160	ML	2019-06-25 10:29:57	2019-06-25 14:11:40	2019-06-25 17:01:49	2019-06-25 17:05:54	2019-06-25 17:06:35		2019-06-25 17:06:02	2019-06-25 17:10:12
1510	frozen plasma	210	ML	2019-06-25 12:00:25	2019-06-25 14:11:34	2019-06-25 16:47:45	2019-06-25 17:05:54	2019-06-25 17:06:35		2019-06-25 17:14:34	2019-06-25 17:15:54
1511	frozen plasma	200	ML	2019-06-25 12:00:25	2019-06-25 14:11:34	2019-06-25 17:46:29	2019-06-25 17:55:11	2019-06-25 17:55:56		2019-06-25 18:02:06	2019-06-25 18:10:21
1512	RBC	2	U	2019-06-25 11:27:58	2019-06-25 14:57:36	2019-06-25 17:08:19	2019-06-25 17:53:55	2019-06-25 17:55:56		2019-06-25 18:07:26	2019-06-25 18:10:48
1513	platelet	14	U	2019-06-23 09:55:00	2019-06-25 16:16:04	2019-06-25 17:09:37	2019-06-25 17:52:29	2019-06-25 17:57:29		2019-06-25 18:10:34	2019-06-25 18:11:23
1514	platelet	14	U	2019-06-22 11:57:05	2019-06-25 16:16:36	2019-06-25 17:09:37	2019-06-25 17:52:29	2019-06-25 17:57:29		2019-06-25 18:20:35	2019-06-25 18:20:21
1515	platelet	9	U	2019-06-18 14:47:53	2019-06-25 16:17:33	2019-06-25 17:09:37	2019-06-25 17:52:29	2019-06-25 17:57:29		2019-06-25 18:19:34	2019-06-25 18:20:25
1516	platelet	11	U	2019-06-24 11:06:26	2019-06-25 16:14:58	2019-06-25 17:09:37	2019-06-25 17:52:29	2019-06-25 17:57:29		2019-06-25 18:24:57	2019-06-25 18:25:41
1517	platelet	17	U	2019-06-22 11:21:50	2019-06-25 16:13:31	2019-06-25 17:09:37	2019-06-25 17:52:29	2019-06-25 17:57:29		2019-06-25 18:21:44	2019-06-25 18:44:47
1518	platelet	16	U	2019-06-23 14:07:27	2019-06-25 16:14:03	2019-06-25 17:09:37	2019-06-25 17:52:29	2019-06-25 17:57:29		2019-06-25 18:28:33	2019-06-25 18:45:21
1519	RBC	1	U	2019-06-25 08:31:03	2019-06-25 16:12:11	2019-06-25 17:11:25	2019-06-25 17:53:55	2019-06-25 17:57:29		2019-06-25 18:27:07	2019-06-25 19:15:43
1520	fresh frozen plasma	150	ML	2019-06-24 09:30:18	2019-06-25 17:07:00	2019-06-25 18:04:24	2019-06-25 18:12:29	2019-06-25 18:13:32		2019-06-25 18:21:18	2019-06-25 18:21:18
1521	fresh frozen plasma	250	ML	2019-06-24 09:30:18	2019-06-25 17:07:00	2019-06-25 18:04:24	2019-06-25 18:12:29	2019-06-25 18:13:32		2019-06-25 18:41:48	2019-06-25 18:41:48
1522	RBC	1	U	2019-06-24 09:30:18	2019-06-25 17:02:54	2019-06-25 18:04:24	2019-06-25 18:12:29	2019-06-25 18:13:32		2019-06-25 18:59:34	2019-06-25 18:43:34
1523	RBC	2	U	2019-06-24 09:30:18	2019-06-25 17:02:54	2019-06-25 18:04:24	2019-06-25 18:12:29	2019-06-25 18:13:32		2019-06-25 19:20:44	2019-06-25 19:28:08
1524	RBC	2	U	2019-06-25 09:04:55	2019-06-25 14:56:53	2019-06-25 18:07:29	2019-06-25 18:33:21	2019-06-25 18:34:01		2019-06-25 18:45:41	2019-06-25 18:50:15
1525	RBC	1	U	2019-06-25 16:57:56	2019-06-25 18:43:54	2019-06-25 18:52:59	2019-06-25 19:08:14	2019-06-25 19:09:01		2019-06-25 19:20:06	2019-06-25 19:23:41
1526	RBC	1.5	U	2019-06-25 16:57:56	2019-06-25 18:43:54	2019-06-25 18:52:59	2019-06-25 19:08:14	2019-06-25 19:09:01		2019-06-25 19:20:06	2019-06-25 19:31:20
1527	RBC	1.5	U	2019-06-25 16:57:56	2019-06-25 18:43:54	2019-06-25 18:52:59	2019-06-25 19:08:14	2019-06-25 19:09:01		2019-06-25 19:20:06	2019-06-25 20:01:45
1528	frozen plasma	140	ML	2019-06-25 16:57:56	2019-06-25 18:46:49	2019-06-25 18:52:59	2019-06-25 19:08:14	2019-06-25 19:09:01		2019-06-25 19:23:20	2019-06-25 20:29:56
1529	platelet	17	U	2019-06-23 09:44:22	2019-06-25 16:17:02	2019-06-25 16:38:27	2019-06-25 19:26:14	2019-06-25 19:26:35		2019-06-25 19:30:31	2019-06-25 19:35:11
1530	RBC	2	U	2019-06-24 08:30:43	2019-06-25 19:23:18	2019-06-25 19:23:46	2019-06-25 19:27:50	2019-06-25 19:30:22		2019-06-25 19:42:00	2019-06-25 20:25:00
1531	RBC	1.5	U	2019-06-25 11:14:47	2019-06-25 16:11:20	2019-06-25 19:26:15	2019-06-25 20:05:27	2019-06-25 20:10:31		2019-06-25 20:20:51	2019-06-25 20:20:57
1532	RBC	2	U	2019-06-25 16:41:39	2019-06-25 19:16:11	2019-06-25 19:26:15	2019-06-25 20:05:27	2019-06-25 20:10:31		2019-06-25 20:22:38	2019-06-25 20:23:04
1533	fresh frozen plasma	250	ML	2019-06-25 15:43:57	2019-06-25 19:29:18	2019-06-25 19:31:32	2019-06-25 20:05:27	2019-06-25 20:10:31		2019-06-25 20:23:40	2019-06-25 20:24:17
1534	fresh frozen plasma	210	ML	2019-06-25 16:13:41	2019-06-25 18:47:49	2019-06-25 19:25:14	2019-06-25 20:05:27	2019-06-25 20:10:31		2019-06-25 20:23:09	2019-06-25 20:25:30
1535	RBC	2	U	2019-06-25 09:13:43	2019-06-25 19:18:55	2019-06-25 19:25:14	2019-06-25 20:05:27	2019-06-25 20:10:31		2019-06-25 20:29:40	2019-06-25 20:30:03
1536	RBC	1	U	2019-06-25 08:31:03	2019-06-25 16:12:11	2019-06-25 19:26:15	2019-06-25 20:05:27	2019-06-25 20:10:31		2019-06-25 20:23:59	2019-06-25 20:55:34
1537	RBC	1.5	U	2019-06-25 11:14:47	2019-06-25 16:11:20	2019-06-25 19:26:15	2019-06-25 20:05:27	2019-06-25 20:10:31		2019-06-25 20:19:42	2019-06-25 21:40:42
1538	fresh frozen plasma	260	ML	2019-06-24 09:30:18	2019-06-25 19:38:17	2019-06-25 20:11:02	2019-06-25 20:15:39	2019-06-25 20:16:57		2019-06-25 20:31:19	2019-06-25 20:31:51
1539	fresh frozen plasma	230	ML	2019-06-24 09:30:18	2019-06-25 19:38:17	2019-06-25 20:11:02	2019-06-25 20:15:39	2019-06-25 20:16:57		2019-06-25 20:50:30	2019-06-25 20:50:30
1540	frozen plasma	180	ML	2019-06-24 09:30:18	2019-06-25 19:38:17	2019-06-25 20:11:02	2019-06-25 20:15:39	2019-06-25 20:16:57		2019-06-25 21:10:24	2019-06-25 21:04:02
1541	RBC	2	U	2019-06-25 15:50:12	2019-06-25 19:17:27	2019-06-25 19:36:26	2019-06-25 20:17:55	2019-06-25 20:18:39		2019-06-25 20:30:37	2019-06-25 20:31:15
1542	RBC	1	U	2019-06-25 11:36:37	2019-06-25 15:02:08	2019-06-25 15:31:46	2019-06-25 20:17:55	2019-06-25 20:18:39		2019-06-25 20:30:34	2019-06-25 20:35:15
1543	frozen plasma	230	ML	2019-06-25 16:45:32	2019-06-25 19:28:57	2019-06-25 19:35:11	2019-06-25 20:17:55	2019-06-25 20:18:39		2019-06-25 20:35:42	2019-06-25 20:43:11
1544	RBC	2	U	2019-06-24 09:30:18	2019-06-25 20:15:22	2019-06-25 20:15:55	2019-06-25 20:19:01	2019-06-25 20:21:09		2019-06-25 21:30:21	2019-06-25 21:21:01
1545	RBC	2	U	2019-06-24 09:30:18	2019-06-25 20:15:22	2019-06-25 20:15:55	2019-06-25 20:19:01	2019-06-25 20:21:09		2019-06-25 21:50:11	2019-06-25 21:50:34
1546	frozen plasma	250	ML	2019-06-25 16:57:56	2019-06-25 18:46:49	2019-06-25 20:30:36	2019-06-25 20:36:03	2019-06-25 20:38:37		2019-06-25 20:56:30	2019-06-25 21:03:33
1547	frozen plasma	140	ML	2019-06-25 16:57:56	2019-06-25 18:46:49	2019-06-25 20:30:36	2019-06-25 20:36:03	2019-06-25 20:38:37		2019-06-25 20:56:30	2019-06-25 21:22:35
1548	RBC	2	U	2019-06-25 11:27:58	2019-06-25 14:57:36	2019-06-25 17:08:19	2019-06-25 20:39:53	2019-06-25 20:40:19		2019-06-25 20:44:46	2019-06-25 20:50:09
1549	RBC	2	U	2019-06-25 08:44:31	2019-06-25 19:18:25	2019-06-25 20:30:10	2019-06-25 20:58:32	2019-06-25 20:59:11		2019-06-25 21:00:14	2019-06-25 21:00:50
1550	RBC	2	U	2019-06-25 17:26:49	2019-06-25 21:17:28	2019-06-25 21:18:47	2019-06-25 22:01:34	2019-06-25 22:02:12		2019-06-25 22:15:37	2019-06-25 22:15:56
1551	RBC	2	U	2019-06-25 11:06:21	2019-06-25 21:11:56	2019-06-25 21:24:57	2019-06-25 22:01:34	2019-06-25 22:02:12		2019-06-25 22:07:31	2019-06-25 22:20:01
1552	fresh frozen plasma	230	ML	2019-06-25 19:15:08	2019-06-25 21:07:25	2019-06-25 22:07:10	2019-06-25 22:14:25	2019-06-25 22:16:00		2019-06-25 22:35:18	2019-06-25 22:45:47
1553	fresh frozen plasma	230	ML	2019-06-25 19:15:08	2019-06-25 21:07:25	2019-06-25 22:07:10	2019-06-25 22:14:25	2019-06-25 22:16:00		2019-06-25 22:35:33	2019-06-25 23:16:04
1554	RBC	2	U	2019-06-25 21:08:50	2019-06-25 22:42:18	2019-06-25 22:44:27	2019-06-25 23:10:41	2019-06-25 23:11:15		2019-06-25 23:15:06	2019-06-25 23:25:33
1555	RBC	2	U	2019-06-25 15:50:12	2019-06-25 19:17:27	2019-06-25 19:36:13	2019-06-25 23:10:41	2019-06-25 23:11:15		2019-06-23 23:23:04	2019-06-25 23:26:43
1556	RBC	2	U	2019-06-25 21:08:50	2019-06-25 22:42:18	2019-06-26 01:17:41	2019-06-26 01:36:48	2019-06-26 01:37:16		2019-06-26 01:45:03	2019-06-26 01:50:24
1557	RBC	2	U	2019-06-25 19:15:08	2019-06-26 02:23:13	2019-06-26 02:25:14	2019-06-26 02:49:57	2019-06-26 02:50:34		2019-06-26 03:00:22	2019-06-26 03:02:04
1558	RBC	2	U	2019-06-25 19:15:08	2019-06-26 02:23:13	2019-06-26 02:25:14	2019-06-26 02:49:57	2019-06-26 02:50:34		2019-06-26 03:00:47	2019-06-26 03:32:52
1559	fresh frozen plasma	230	ML	2019-06-25 21:14:27	2019-06-26 07:18:19	2019-06-26 07:28:26	2019-06-26 07:51:06	2019-06-26 07:51:56		2019-06-26 08:00:23	2019-06-26 08:00:37
1560	fresh frozen plasma	270	ML	2019-06-26 08:22:15	2019-06-26 09:53:26	2019-06-26 09:57:28	2019-06-26 10:06:34	2019-06-26 10:10:48		2019-06-26 10:15:33	2019-06-26 10:20:02
1561	frozen plasma	210	ML	2019-06-26 07:29:31	2019-06-26 09:54:31	2019-06-26 09:57:28	2019-06-26 10:06:34	2019-06-26 10:10:48		2019-06-26 10:16:12	2019-06-26 10:20:24
1562	fresh frozen plasma	180	ML	2019-06-26 07:26:25	2019-06-26 09:54:01	2019-06-26 09:57:28	2019-06-26 10:06:34	2019-06-26 10:10:48		2019-06-26 10:18:52	2019-06-26 10:21:02
1563	fresh frozen plasma	240	ML	2019-06-26 07:31:22	2019-06-26 09:53:56	2019-06-26 09:57:28	2019-06-26 10:06:34	2019-06-26 10:10:48		2019-06-26 10:17:55	2019-06-26 10:25:00
1564	fresh frozen plasma	230	ML	2019-06-26 08:25:26	2019-06-26 09:53:40	2019-06-26 09:57:28	2019-06-26 10:06:34	2019-06-26 10:10:48		2019-06-26 10:20:53	2019-06-26 10:25:28
1565	frozen plasma	220	ML	2019-06-26 07:59:15	2019-06-26 09:54:13	2019-06-26 09:57:28	2019-06-26 10:06:34	2019-06-26 10:10:48		2019-06-26 10:18:34	2019-06-26 10:25:59
1566	frozen plasma	220	ML	2019-06-26 08:21:07	2019-06-26 09:54:20	2019-06-26 09:57:28	2019-06-26 10:06:34	2019-06-26 10:10:48		2019-06-26 10:17:16	2019-06-26 10:26:28
1567	fresh frozen plasma	220	ML	2019-06-26 07:47:41	2019-06-26 09:53:30	2019-06-26 09:57:28	2019-06-26 10:06:34	2019-06-26 10:10:48		2019-06-26 10:15:54	2019-06-26 10:30:05
1568	fresh frozen plasma	240	ML	2019-06-26 07:56:59	2019-06-26 09:53:21	2019-06-26 09:57:28	2019-06-26 10:06:34	2019-06-26 10:10:48		2019-06-26 10:21:07	2019-06-26 10:30:13
1569	fresh frozen plasma	250	ML	2019-06-26 08:22:52	2019-06-26 09:53:07	2019-06-26 09:57:28	2019-06-26 10:07:12	2019-06-26 10:10:48		2019-06-26 10:21:45	2019-06-26 10:30:27
1570	frozen plasma	210	ML	2019-06-26 07:32:40	2019-06-26 09:54:25	2019-06-26 09:57:28	2019-06-26 10:06:34	2019-06-26 10:10:48		2019-06-26 10:20:41	2019-06-26 10:30:33
1571	fresh frozen plasma	180	ML	2019-06-26 07:53:15	2019-06-26 09:53:50	2019-06-26 09:57:28	2019-06-26 10:06:34	2019-06-26 10:10:48		2019-06-26 10:15:07	2019-06-26 10:31:20
1572	fresh frozen plasma	190	ML	2019-06-26 07:33:47	2019-06-26 09:53:36	2019-06-26 09:57:28	2019-06-26 10:06:34	2019-06-26 10:10:48		2019-06-26 10:21:43	2019-06-26 10:50:10
1573	RBC	2	U	2019-06-26 07:53:06	2019-06-26 10:27:38	2019-06-26 10:50:04	2019-06-26 11:04:16	2019-06-26 11:04:36		2019-06-26 11:13:31	2019-06-26 11:18:09
1574	RBC	2	U	2019-06-26 07:53:06	2019-06-26 10:27:38	2019-06-26 10:50:04	2019-06-26 11:04:16	2019-06-26 11:04:36		2019-06-26 12:35:51	2019-06-26 12:40:14
1575	frozen plasma	260	ML	2019-06-26 07:27:50	2019-06-26 09:54:07	2019-06-26 10:57:57	2019-06-26 11:10:23	2019-06-26 11:10:49		2019-06-26 11:16:42	2019-06-26 11:16:58
1576	platelet	20	U	2019-06-24 09:39:32	2019-06-26 11:44:24	2019-06-26 12:28:02	2019-06-26 13:24:45	2019-06-26 13:25:19		2019-06-26 13:43:39	2019-06-26 13:50:15
1577	RBC	2	U	2019-06-26 07:53:06	2019-06-26 10:27:38	2019-06-26 13:50:44	2019-06-26 13:59:36	2019-06-26 14:00:12		2019-06-26 14:10:24	2019-06-26 14:11:07
1578	fresh frozen plasma	260	ML	2019-06-26 08:49:34	2019-06-26 09:53:11	2019-06-26 14:42:47	2019-06-26 14:51:50	2019-06-26 14:52:37		2019-06-26 15:00:22	2019-06-26 15:05:42
1579	frozen plasma	210	ML	2019-06-26 09:57:48	2019-06-26 14:22:58	2019-06-26 14:42:47	2019-06-26 14:51:50	2019-06-26 14:52:37		2019-06-26 15:10:31	2019-06-26 15:12:00
1580	frozen plasma	230	ML	2019-06-26 10:08:48	2019-06-26 14:22:49	2019-06-26 14:45:50	2019-06-26 14:52:29	2019-06-26 14:53:27		2019-06-26 15:02:53	2019-06-26 15:03:10
1581	frozen plasma	240	ML	2019-06-26 09:48:25	2019-06-26 14:22:39	2019-06-26 14:30:21	2019-06-26 15:03:14	2019-06-26 15:03:48		2019-06-26 15:08:43	2019-06-26 15:10:15
1582	RBC	2	U	2019-06-26 09:12:37	2019-06-26 14:53:50	2019-06-26 15:02:31	2019-06-26 15:10:09	2019-06-26 15:10:50		2019-06-26 15:26:13	2019-06-26 15:29:30
1583	RBC	2	U	2019-06-26 08:08:26	2019-06-26 14:57:36	2019-06-26 14:57:59	2019-06-26 15:15:15	2019-06-26 15:16:01		2019-06-26 17:03:48	2019-06-26 17:20:39
1584	frozen plasma	190	ML	2019-06-26 10:26:36	2019-06-26 14:57:22	2019-06-26 14:57:59	2019-06-26 15:15:15	2019-06-26 15:16:58		2019-06-26 15:25:35	2019-06-26 15:35:20
1585	RBC	2	U	2019-06-26 09:40:25	2019-06-26 14:54:15	2019-06-26 14:56:56	2019-06-26 15:15:15	2019-06-26 15:17:09		2019-06-26 15:24:34	2019-06-26 15:30:00
1586	frozen plasma	110	ML	2019-06-26 10:20:28	2019-06-26 14:23:09	2019-06-26 15:10:09	2019-06-26 15:21:09	2019-06-26 15:21:51		2019-06-26 15:38:28	2019-06-26 15:40:59
1587	RBC	1.5	U	2019-06-26 09:46:20	2019-06-26 14:54:29	2019-06-26 15:10:09	2019-06-26 15:21:09	2019-06-26 15:21:51		2019-06-26 15:49:08	2019-06-26 15:49:50
1588	RBC	2	U	2019-06-26 11:38:27	2019-06-26 14:54:43	2019-06-26 15:13:19	2019-06-26 15:25:02	2019-06-26 15:25:43		2019-06-26 15:35:22	2019-06-26 15:35:30
1589	frozen plasma	190	ML	2019-06-26 10:15:47	2019-06-26 14:23:03	2019-06-26 15:28:59	2019-06-26 15:31:42	2019-06-26 15:32:16		2019-06-26 15:45:30	2019-06-26 15:45:47
1590	frozen plasma	230	ML	2019-06-26 10:17:44	2019-06-26 14:22:54	2019-06-26 15:18:33	2019-06-26 15:31:42	2019-06-26 15:32:16		2019-06-26 15:38:37	2019-06-26 15:45:59
1591	fresh frozen plasma	120	ML	2019-06-26 10:20:51	2019-06-26 14:22:29	2019-06-26 14:36:17	2019-06-26 15:36:40	2019-06-26 15:37:22		2019-06-26 15:40:45	2019-06-26 15:40:24
1592	fresh frozen plasma	120	ML	2019-06-26 10:20:51	2019-06-26 14:22:29	2019-06-26 14:36:21	2019-06-26 15:36:40	2019-06-26 15:37:22		2019-06-26 16:00:05	2019-06-26 16:00:57
1593	fresh frozen plasma	230	ML	2019-06-26 09:47:31	2019-06-26 14:22:34	2019-06-26 14:36:46	2019-06-26 15:36:40	2019-06-26 15:37:36		2019-06-26 15:45:00	2019-06-26 15:45:27
1594	fresh frozen plasma	130	ML	2019-06-26 10:20:28	2019-06-26 14:23:09	2019-06-26 15:40:37	2019-06-26 15:49:37	2019-06-26 15:50:01		2019-06-26 16:15:56	2019-06-26 16:15:46
1595	RBC	1.5	U	2019-06-26 13:01:02	2019-06-26 16:00:19	2019-06-26 16:03:01	2019-06-26 16:09:09	2019-06-26 16:10:10		2019-06-26 16:23:53	2019-06-26 16:28:48
1596	RBC	2	U	2019-06-25 20:02:48	2019-06-26 16:18:35	2019-06-26 16:18:53	2019-06-26 16:20:01	2019-06-26 16:20:29		2019-06-26 16:20:48	2019-06-26 16:25:38
1597	RBC	2	U	2019-06-25 20:02:48	2019-06-26 16:18:35	2019-06-26 16:18:53	2019-06-26 16:20:01	2019-06-26 16:20:29		2019-06-26 16:20:48	2019-06-26 19:12:10
1598	platelet	10	U	2019-06-26 10:23:00	2019-06-26 16:17:40	2019-06-26 16:18:07	2019-06-26 16:25:31	2019-06-26 16:26:19		2019-06-26 16:35:44	2019-06-26 16:36:22
1599	platelet	10	U	2019-06-24 11:26:06	2019-06-26 15:02:30	2019-06-26 15:47:21	2019-06-26 16:25:31	2019-06-26 16:26:19		2019-06-26 16:49:29	2019-06-26 16:45:03
1600	RBC	1.5	U	2019-06-26 13:56:46	2019-06-26 16:38:20	2019-06-26 16:44:06	2019-06-26 17:24:06	2019-06-26 17:24:28		2019-06-26 17:30:47	2019-06-26 17:50:23
1601	RBC	1.5	U	2019-06-25 08:58:12	2019-06-26 17:23:32	2019-06-26 17:24:40	2019-06-26 17:32:49	2019-06-26 17:33:24		2019-06-26 17:45:21	2019-06-26 18:20:58
1602	RBC	2	U	2019-06-25 08:58:12	2019-06-26 17:23:32	2019-06-26 17:24:40	2019-06-26 17:32:49	2019-06-26 17:33:24		2019-06-26 17:45:09	2019-06-26 19:15:20
1603	frozen plasma	270	ML	2019-06-26 14:13:57	2019-06-26 16:54:35	2019-06-26 17:32:38	2019-06-26 17:36:36	2019-06-26 17:36:59		2019-06-26 17:40:59	2019-06-26 17:45:19
1604	Cryoprecipitate	2	U	2019-06-25 08:59:35	2019-06-26 17:39:02	2019-06-26 17:48:52	2019-06-26 17:54:37	2019-06-26 17:55:27		2019-06-26 18:00:33	2019-06-26 18:05:12
1605	Cryoprecipitate	2	U	2019-06-25 08:59:35	2019-06-26 17:39:02	2019-06-26 17:48:52	2019-06-26 17:54:37	2019-06-26 17:55:27		2019-06-26 18:00:48	2019-06-26 18:05:22
1606	Cryoprecipitate	2	U	2019-06-25 08:59:35	2019-06-26 17:39:02	2019-06-26 17:48:52	2019-06-26 17:54:37	2019-06-26 17:55:27		2019-06-26 18:00:19	2019-06-26 18:05:49
1607	Cryoprecipitate	2	U	2019-06-25 08:59:35	2019-06-26 17:39:02	2019-06-26 17:48:52	2019-06-26 17:54:37	2019-06-26 17:55:27		2019-06-26 18:00:01	2019-06-26 18:08:51
1608	Cryoprecipitate	2	U	2019-06-25 08:59:35	2019-06-26 17:39:02	2019-06-26 17:48:52	2019-06-26 17:54:37	2019-06-26 17:55:27		2019-06-26 18:00:42	2019-06-26 18:10:27
1609	frozen plasma	180	ML	2019-06-25 08:58:12	2019-06-26 17:33:32	2019-06-26 17:48:52	2019-06-26 17:54:37	2019-06-26 17:55:27		2019-06-26 18:00:11	2019-06-26 18:14:08
1610	frozen plasma	250	ML	2019-06-25 08:58:12	2019-06-26 17:33:32	2019-06-26 17:48:52	2019-06-26 17:54:37	2019-06-26 17:55:27		2019-06-26 18:00:15	2019-06-26 18:15:46
1611	RBC	1.5	U	2019-06-26 10:41:50	2019-06-26 17:07:02	2019-06-26 17:22:52	2019-06-26 18:04:45	2019-06-26 18:05:31		2019-06-26 18:20:40	2019-06-26 18:30:27
1612	RBC	1	U	2019-06-26 08:46:12	2019-06-26 14:54:01	2019-06-26 15:02:13	2019-06-26 18:04:45	2019-06-26 18:05:31		2019-06-26 18:15:08	2019-06-26 19:22:08
1613	fresh frozen plasma	260	ML	2019-06-26 16:59:08	2019-06-26 17:41:42	2019-06-26 18:11:46	2019-06-26 18:20:18	2019-06-26 18:21:01		2019-06-26 18:25:46	2019-06-26 18:30:12
1614	frozen plasma	200	ML	2019-06-26 16:07:54	2019-06-26 17:41:11	2019-06-26 18:11:46	2019-06-26 18:20:18	2019-06-26 18:21:01		2019-06-26 18:25:24	2019-06-26 18:30:42
1615	fresh frozen plasma	120	ML	2019-06-26 08:16:47	2019-06-26 17:07:13	2019-06-26 17:14:45	2019-06-26 18:23:27	2019-06-26 18:23:48		2019-06-26 18:32:34	2019-06-26 18:32:46
1616	RBC	1.5	U	2019-06-26 09:46:20	2019-06-26 14:54:29	2019-06-26 18:09:09	2019-06-26 19:00:25	2019-06-26 19:01:26		2019-06-26 19:16:41	2019-06-26 19:16:41
1617	RBC	1.5	U	2019-06-26 13:01:02	2019-06-26 16:00:19	2019-06-26 16:02:47	2019-06-26 19:00:25	2019-06-26 19:01:26		2019-06-26 19:13:26	2019-06-26 19:26:46
1618	fresh frozen plasma	210	ML	2019-06-26 16:59:08	2019-06-26 17:41:42	2019-06-26 19:22:40	2019-06-26 20:04:18	2019-06-26 20:04:43		2019-06-26 20:10:27	2019-06-26 20:15:52
1619	RBC	2	U	2019-06-26 10:41:50	2019-06-26 17:07:02	2019-06-26 17:21:54	2019-06-26 20:27:59	2019-06-26 20:48:18		2019-06-26 20:43:45	2019-06-26 20:44:17
1620	fresh frozen plasma	120	ML	2019-06-26 16:07:54	2019-06-26 17:41:11	2019-06-26 20:25:22	2019-06-26 20:57:22	2019-06-26 21:03:46		2019-06-26 21:00:18	2019-06-26 21:10:31
1621	fresh frozen plasma	240	ML	2019-06-26 18:26:33	2019-06-26 19:08:12	2019-06-26 20:26:18	2019-06-26 20:57:22	2019-06-26 21:03:46		2019-06-26 21:15:59	2019-06-26 21:20:24
1622	RBC	1.5	U	2019-06-26 14:30:49	2019-06-26 18:49:26	2019-06-26 20:25:22	2019-06-26 20:57:22	2019-06-26 21:03:46		2019-06-26 21:22:34	2019-06-26 21:25:12
1623	RBC	2	U	2019-06-26 15:55:25	2019-06-26 18:50:19	2019-06-26 21:05:04	2019-06-26 21:26:22	2019-06-26 21:26:48		2019-06-26 21:35:44	2019-06-26 21:36:04
1624	RBC	2	U	2019-06-26 15:47:39	2019-06-26 21:20:26	2019-06-26 21:38:22	2019-06-26 22:02:27	2019-06-26 22:04:29		2019-06-26 22:16:43	2019-06-26 22:21:18
1625	RBC	2	U	2019-06-26 16:20:12	2019-06-26 21:21:03	2019-06-26 21:38:22	2019-06-26 22:02:27	2019-06-26 22:04:29		2019-06-26 22:15:48	2019-06-26 22:30:54
1626	platelet	16	U	2019-06-25 14:22:52	2019-06-26 20:43:44	2019-06-26 21:38:22	2019-06-26 22:02:27	2019-06-26 22:04:29		2019-06-26 22:17:48	2019-06-26 22:35:17
1627	RBC	2	U	2019-06-26 15:18:23	2019-06-26 19:05:33	2019-06-26 21:40:02	2019-06-26 22:02:27	2019-06-26 22:04:29		2019-06-26 22:30:26	2019-06-26 22:40:44
1628	RBC	2	U	2019-06-26 14:42:01	2019-06-26 21:21:34	2019-06-26 22:24:43	2019-06-26 22:32:03	2019-06-26 22:32:19		2019-06-26 22:37:58	2019-06-26 22:38:28
1629	RBC	1.5	U	2019-06-26 20:27:15	2019-06-26 22:33:52	2019-06-26 22:35:08	2019-06-26 23:07:20	2019-06-26 23:07:55		2019-06-26 23:34:56	2019-06-26 23:40:53
1630	RBC	1.5	U	2019-06-26 14:30:49	2019-06-26 18:49:26	2019-06-26 23:03:46	2019-06-26 23:30:29	2019-06-26 23:31:01		2019-06-26 23:39:20	2019-06-26 23:45:42
1631	RBC	2	U	2019-06-26 15:19:25	2019-06-26 21:47:45	2019-06-26 23:15:41	2019-06-26 23:30:29	2019-06-26 23:31:01		2019-06-26 23:40:09	2019-06-26 23:46:19
1632	fresh frozen plasma	280	ML	2019-06-26 22:22:49	2019-06-26 23:52:28	2019-06-27 00:21:25	2019-06-27 00:27:59	2019-06-27 00:28:14		2019-06-27 00:30:10	2019-06-27 00:35:53
1633	frozen plasma	220	ML	2019-06-26 23:38:19	2019-06-27 01:34:13	2019-06-27 01:35:34	2019-06-27 01:52:59	2019-06-27 01:54:13		2019-06-27 01:58:59	2019-06-27 02:00:31
1634	fresh frozen plasma	260	ML	2019-06-26 15:04:02	2019-06-26 23:52:41	2019-06-27 01:03:45	2019-06-27 01:52:59	2019-06-27 01:54:13		2019-06-27 01:58:19	2019-06-27 02:00:46
1635	RBC	1.5	U	2019-06-26 23:26:16	2019-06-27 00:55:13	2019-06-27 01:26:02	2019-06-27 03:05:44	2019-06-27 03:06:14		2019-06-27 03:09:46	2019-06-27 03:15:11
1636	RBC	1	U	2019-06-26 15:18:23	2019-06-26 19:05:33	2019-06-26 21:40:02	2019-06-27 03:31:15	2019-06-27 03:32:10		2019-06-27 03:38:36	2019-06-27 03:39:11
1637	RBC	2	U	2019-06-26 22:40:46	2019-06-27 01:33:45	2019-06-27 02:39:07	2019-06-27 03:31:15	2019-06-27 03:32:10		2019-06-27 03:55:13	2019-06-27 03:55:02
1638	frozen plasma	270	ML	2019-06-26 22:31:32	2019-06-26 22:46:09	2019-06-27 04:37:00	2019-06-27 04:58:27	2019-06-27 04:59:10		2019-06-27 05:15:07	2019-06-27 05:15:37
1639	frozen plasma	200	ML	2019-06-27 05:34:12	2019-06-27 09:28:44	2019-06-27 09:43:31	2019-06-27 09:50:06	2019-06-27 09:52:40		2019-06-27 09:55:11	2019-06-27 10:00:33
1640	frozen plasma	230	ML	2019-06-27 05:34:12	2019-06-27 09:28:44	2019-06-27 09:43:31	2019-06-27 09:50:06	2019-06-27 09:52:40		2019-06-27 09:50:39	2019-06-27 10:35:58
1641	RBC	2	U	2019-06-27 05:34:12	2019-06-27 09:28:44	2019-06-27 09:43:31	2019-06-27 09:50:06	2019-06-27 09:52:40		2019-06-27 09:50:54	2019-06-27 10:47:10
1642	RBC	2	U	2019-06-27 05:34:12	2019-06-27 09:28:44	2019-06-27 09:43:31	2019-06-27 09:50:06	2019-06-27 09:52:40		2019-06-27 09:50:30	2019-06-27 11:05:57
1643	frozen plasma	200	ML	2019-06-27 05:34:12	2019-06-27 09:28:44	2019-06-27 09:43:31	2019-06-27 09:50:06	2019-06-27 09:52:40		2019-06-27 09:50:02	2019-06-27 11:25:19
1644	RBC	1.5	U	2019-06-27 05:34:12	2019-06-27 09:28:44	2019-06-27 09:43:31	2019-06-27 09:50:06	2019-06-27 09:52:40		2019-06-27 09:51:34	2019-06-27 11:51:49
1645	RBC	1.5	U	2019-06-26 09:02:11	2019-06-27 09:27:58	2019-06-27 10:30:37	2019-06-27 10:37:55	2019-06-27 10:38:28		2019-06-27 12:11:45	2019-06-27 12:12:07
1646	frozen plasma	240	ML	2019-06-26 09:02:11	2019-06-27 09:27:58	2019-06-27 10:30:37	2019-06-27 10:37:55	2019-06-27 10:38:28		2019-06-27 13:00:25	2019-06-27 13:05:53
1647	frozen plasma	230	ML	2019-06-26 09:02:11	2019-06-27 09:27:58	2019-06-27 10:30:37	2019-06-27 10:37:55	2019-06-27 10:38:28		2019-06-27 13:37:36	2019-06-27 13:40:08
1648	RBC	2	U	2019-06-26 09:02:11	2019-06-27 09:27:58	2019-06-27 10:30:37	2019-06-27 10:37:55	2019-06-27 10:38:28		2019-06-27 14:10:33	2019-06-27 14:15:52
1649	RBC	1	U	2019-06-26 08:49:37	2019-06-27 10:45:24	2019-06-27 10:48:16	2019-06-27 10:55:29	2019-06-27 11:01:22		2019-06-27 11:27:16	2019-06-27 12:40:42
1650	RBC	1	U	2019-06-26 08:49:37	2019-06-27 10:45:24	2019-06-27 10:48:16	2019-06-27 10:55:29	2019-06-27 11:01:22		2019-06-27 11:26:47	2019-06-27 13:05:51
1651	RBC	1.5	U	2019-06-26 12:09:16	2019-06-26 20:21:47	2019-06-27 11:06:45	2019-06-27 11:22:40	2019-06-27 11:23:06		2019-06-27 11:29:45	2019-06-27 11:35:08
1652	fresh frozen plasma	220	ML	2019-06-26 09:44:19	2019-06-27 13:13:39	2019-06-27 13:14:29	2019-06-27 13:21:31	2019-06-27 13:26:31		2019-06-27 13:29:25	2019-06-27 13:30:00
1653	frozen plasma	130	ML	2019-06-26 09:44:19	2019-06-27 13:13:39	2019-06-27 13:14:29	2019-06-27 13:21:31	2019-06-27 13:26:31		2019-06-27 13:29:25	2019-06-27 13:45:00
1654	frozen plasma	130	ML	2019-06-26 09:44:19	2019-06-27 13:13:39	2019-06-27 13:14:29	2019-06-27 13:21:31	2019-06-27 13:26:31		2019-06-27 13:29:25	2019-06-27 14:00:00
1655	frozen plasma	180	ML	2019-06-27 07:38:19	2019-06-27 14:39:32	2019-06-27 14:41:35	2019-06-27 14:52:39	2019-06-27 14:53:06		2019-06-27 14:58:25	2019-06-27 15:05:06
1656	frozen plasma	230	ML	2019-06-27 09:39:11	2019-06-27 14:39:23	2019-06-27 14:52:53	2019-06-27 15:00:06	2019-06-27 15:00:55		2019-06-27 15:14:24	2019-06-27 15:15:40
1657	frozen plasma	260	ML	2019-06-27 10:07:15	2019-06-27 14:38:40	2019-06-27 14:49:06	2019-06-27 15:01:28	2019-06-27 15:02:01		2019-06-27 15:15:14	2019-06-27 15:31:10
1658	RBC	1	U	2019-06-27 09:55:18	2019-06-27 14:50:24	2019-06-27 14:52:53	2019-06-27 15:00:06	2019-06-27 15:02:14		2019-06-27 15:15:34	2019-06-27 15:15:48
1659	RBC	1.5	U	2019-06-27 09:48:05	2019-06-27 14:50:09	2019-06-27 14:53:29	2019-06-27 15:00:06	2019-06-27 15:02:42		2019-06-27 15:12:09	2019-06-27 15:15:41
1660	frozen plasma	230	ML	2019-06-27 10:22:53	2019-06-27 14:39:27	2019-06-27 15:31:29	2019-06-27 15:38:02	2019-06-27 15:38:27		2019-06-27 15:43:56	2019-06-27 15:45:20
1661	frozen plasma	140	ML	2019-06-27 10:34:23	2019-06-27 15:20:53	2019-06-27 15:41:16	2019-06-27 15:50:06	2019-06-27 15:50:51		2019-06-27 15:55:31	2019-06-27 16:00:36
1662	frozen plasma	140	ML	2019-06-27 10:34:23	2019-06-27 15:20:53	2019-06-27 15:41:16	2019-06-27 15:50:06	2019-06-27 15:50:51		2019-06-27 15:55:03	2019-06-27 16:15:38
1663	frozen plasma	130	ML	2019-06-27 10:34:23	2019-06-27 15:20:53	2019-06-27 15:41:16	2019-06-27 15:50:06	2019-06-27 15:50:51		2019-06-27 15:55:25	2019-06-27 16:30:41
1664	RBC	1	U	2019-06-27 10:34:23	2019-06-27 15:21:07	2019-06-27 15:41:16	2019-06-27 15:50:06	2019-06-27 15:50:51		2019-06-27 15:55:48	2019-06-27 17:10:45
1665	RBC	2	U	2019-06-27 10:34:23	2019-06-27 15:21:07	2019-06-27 15:41:16	2019-06-27 15:50:06	2019-06-27 15:50:51		2019-06-27 15:55:11	2019-06-27 17:40:41
1666	RBC	1	U	2019-06-27 08:30:27	2019-06-27 14:50:58	2019-06-27 14:54:29	2019-06-27 15:59:21	2019-06-27 16:00:33		2019-06-27 16:07:36	2019-06-27 16:10:10
1667	RBC	1	U	2019-06-27 08:30:27	2019-06-27 14:50:58	2019-06-27 14:54:24	2019-06-27 15:59:21	2019-06-27 16:00:33		2019-06-27 16:07:53	2019-06-27 17:00:20
1668	RBC	1	U	2019-06-27 09:55:18	2019-06-27 14:50:24	2019-06-27 14:54:38	2019-06-27 15:59:21	2019-06-27 16:01:44		2019-06-27 16:10:38	2019-06-27 17:00:08
1669	frozen plasma	290	ML	2019-06-27 15:00:47	2019-06-27 15:24:15	2019-06-27 15:51:24	2019-06-27 15:59:21	2019-06-27 16:01:50		2019-06-27 16:17:11	2019-06-27 16:20:33
1670	frozen plasma	250	ML	2019-06-27 09:30:55	2019-06-27 14:39:17	2019-06-27 15:42:32	2019-06-27 16:00:11	2019-06-27 16:02:35		2019-06-27 16:25:34	2019-06-27 16:30:57
1671	frozen plasma	220	ML	2019-06-27 14:35:40	2019-06-27 15:24:11	2019-06-27 15:42:35	2019-06-27 16:00:11	2019-06-27 16:03:25		2019-06-27 16:10:20	2019-06-27 16:25:35
1672	frozen plasma	210	ML	2019-06-27 09:32:04	2019-06-27 14:38:45	2019-06-27 15:42:29	2019-06-27 16:00:11	2019-06-27 16:03:50		2019-06-27 16:15:38	2019-06-27 16:20:08
1673	frozen plasma	160	ML	2019-06-27 15:11:25	2019-06-27 15:34:11	2019-06-27 16:01:55	2019-06-27 16:08:17	2019-06-27 16:08:48		2019-06-27 16:17:38	2019-06-27 16:20:05
1674	frozen plasma	130	ML	2019-06-27 15:22:54	2019-06-27 15:33:54	2019-06-27 16:01:55	2019-06-27 16:08:17	2019-06-27 16:09:02		2019-06-27 16:15:23	2019-06-27 16:20:14
1675	RBC	2	U	2019-06-27 11:39:49	2019-06-27 14:43:33	2019-06-27 15:53:44	2019-06-27 16:12:47	2019-06-27 16:14:49		2019-06-27 16:25:02	2019-06-27 16:30:28
1676	fresh frozen plasma	250	ML	2019-06-27 10:33:41	2019-06-27 14:40:03	2019-06-27 15:53:44	2019-06-27 16:12:47	2019-06-27 16:14:49		2019-06-27 16:25:54	2019-06-27 16:35:26
1677	frozen plasma	270	ML	2019-06-27 10:11:46	2019-06-27 14:38:51	2019-06-27 15:53:44	2019-06-27 16:12:47	2019-06-27 16:15:14		2019-06-27 16:30:17	2019-06-27 16:30:53
1678	frozen plasma	240	ML	2019-06-27 09:06:12	2019-06-27 14:39:11	2019-06-27 15:53:44	2019-06-27 16:12:47	2019-06-27 16:15:14		2019-06-27 16:31:58	2019-06-27 16:33:49
1679	frozen plasma	260	ML	2019-06-27 08:41:34	2019-06-27 14:39:51	2019-06-27 16:01:36	2019-06-27 16:15:32	2019-06-27 16:16:33		2019-06-27 16:30:55	2019-06-27 16:35:43
1680	frozen plasma	260	ML	2019-06-27 08:28:18	2019-06-27 14:39:37	2019-06-27 16:01:36	2019-06-27 16:15:32	2019-06-27 16:16:38		2019-06-27 16:25:21	2019-06-27 16:30:46
1681	RBC	2	U	2019-06-27 10:06:37	2019-06-27 14:50:46	2019-06-27 14:53:30	2019-06-27 16:26:19	2019-06-27 16:26:43		2019-06-27 16:35:19	2019-06-27 16:35:35
1682	platelet	13	U	2019-06-27 15:19:03	2019-06-27 16:09:45	2019-06-27 16:31:19	2019-06-27 16:37:06	2019-06-27 16:37:34		2019-06-27 16:42:36	2019-06-27 16:44:35
1683	RBC	1.5	U	2019-06-27 06:25:16	2019-06-27 14:46:56	2019-06-27 14:52:53	2019-06-27 16:37:42	2019-06-27 16:39:58		2019-06-27 16:55:11	2019-06-27 17:00:07
1684	frozen plasma	210	ML	2019-06-27 10:51:38	2019-06-27 14:39:57	2019-06-27 16:35:02	2019-06-27 16:41:27	2019-06-27 16:42:01		2019-06-27 17:01:23	2019-06-27 17:03:04
1685	RBC	2	U	2019-06-27 15:01:45	2019-06-27 16:40:27	2019-06-27 17:01:44	2019-06-27 17:04:44	2019-06-27 17:05:12		2019-06-27 17:08:55	2019-06-27 17:30:47
1686	RBC	2	U	2019-06-27 13:09:21	2019-06-27 17:37:02	2019-06-27 17:37:53	2019-06-27 17:38:49	2019-06-27 17:39:16		2019-06-27 17:52:19	2019-06-27 17:52:42
1687	RBC	2	U	2019-06-27 12:00:41	2019-06-27 16:39:59	2019-06-27 16:57:34	2019-06-27 17:36:33	2019-06-27 17:39:16		2019-06-27 17:45:34	2019-06-27 17:55:42
1688	RBC	2	U	2019-06-27 13:01:28	2019-06-27 16:39:30	2019-06-27 16:57:24	2019-06-27 17:36:33	2019-06-27 17:39:16		2019-06-27 18:19:49	2019-06-27 18:20:22
1689	Cryoprecipitate	2	U	2019-06-26 09:37:14	2019-06-27 17:44:01	2019-06-27 17:48:49	2019-06-27 17:56:29	2019-06-27 17:57:21		2019-06-27 18:15:28	2019-06-27 19:20:49
1690	Cryoprecipitate	2	U	2019-06-26 09:37:14	2019-06-27 17:44:01	2019-06-27 17:48:49	2019-06-27 17:56:29	2019-06-27 17:57:21		2019-06-27 18:15:05	2019-06-27 19:25:59
1691	RBC	1.5	U	2019-06-26 09:37:14	2019-06-27 17:48:06	2019-06-27 17:48:49	2019-06-27 17:56:29	2019-06-27 17:57:21		2019-06-27 18:18:23	2019-06-27 19:30:07
1692	Cryoprecipitate	2	U	2019-06-26 09:37:14	2019-06-27 17:44:01	2019-06-27 17:48:49	2019-06-27 17:56:29	2019-06-27 17:57:21		2019-06-27 18:16:46	2019-06-27 19:30:08
1693	Cryoprecipitate	2	U	2019-06-26 09:37:14	2019-06-27 17:44:01	2019-06-27 17:48:49	2019-06-27 17:56:29	2019-06-27 17:57:21		2019-06-27 18:15:48	2019-06-27 19:35:41
1694	Cryoprecipitate	2	U	2019-06-26 09:37:14	2019-06-27 17:44:01	2019-06-27 17:48:49	2019-06-27 17:56:29	2019-06-27 17:57:21		2019-06-27 18:18:43	2019-06-27 19:40:21
1695	RBC	2	U	2019-06-26 09:37:14	2019-06-27 17:48:06	2019-06-27 17:48:49	2019-06-27 17:56:29	2019-06-27 17:57:21		2019-06-27 18:20:14	2019-06-27 20:10:44
1696	RBC	2	U	2019-06-27 13:31:52	2019-06-27 16:41:03	2019-06-27 16:51:57	2019-06-27 18:00:59	2019-06-27 18:03:03		2019-06-27 18:15:40	2019-06-27 18:16:07
1697	frozen plasma	240	ML	2019-06-27 16:48:54	2019-06-27 17:17:24	2019-06-27 17:21:51	2019-06-27 18:00:59	2019-06-27 18:03:03		2019-06-27 18:20:58	2019-06-27 18:20:33
1698	platelet	10	U	2019-06-26 14:11:30	2019-06-27 15:53:42	2019-06-27 16:51:57	2019-06-27 18:00:59	2019-06-27 18:03:03		2019-06-27 18:12:43	2019-06-27 18:20:51
1699	platelet	13	U	2019-06-26 16:03:38	2019-06-27 15:56:34	2019-06-27 16:51:57	2019-06-27 18:00:59	2019-06-27 18:03:03		2019-06-27 18:21:11	2019-06-27 18:22:18
1700	frozen plasma	250	ML	2019-06-27 08:49:13	2019-06-27 14:39:01	2019-06-27 16:51:57	2019-06-27 18:00:59	2019-06-27 18:03:03		2019-06-27 18:19:32	2019-06-27 20:07:02
1701	frozen plasma	210	ML	2019-06-27 17:33:34	2019-06-27 17:58:45	2019-06-27 18:17:32	2019-06-27 18:26:55	2019-06-27 18:27:43		2019-06-27 18:30:37	2019-06-27 18:35:01
1702	RBC	2	U	2019-06-27 15:25:46	2019-06-27 16:46:53	2019-06-27 18:17:32	2019-06-27 18:26:55	2019-06-27 18:28:05		2019-06-27 18:28:18	2019-06-27 18:30:08
1703	RBC	2	U	2019-06-27 10:11:01	2019-06-27 16:39:00	2019-06-27 18:00:34	2019-06-27 18:37:59	2019-06-27 18:38:58		2019-06-27 18:49:00	2019-06-27 18:50:33
1704	RBC	2	U	2019-06-27 11:39:49	2019-06-27 14:43:33	2019-06-27 18:00:34	2019-06-27 18:37:59	2019-06-27 18:38:58		2019-06-27 18:46:41	2019-06-27 19:30:55
1705	frozen plasma	220	ML	2019-06-27 17:33:34	2019-06-27 17:58:45	2019-06-27 18:50:11	2019-06-27 18:55:45	2019-06-27 18:56:15		2019-06-27 19:08:14	2019-06-27 19:10:59
1706	fresh frozen plasma	250	ML	2019-06-27 17:22:22	2019-06-27 19:01:32	2019-06-27 19:01:54	2019-06-27 19:02:36	2019-06-27 19:02:57		2019-06-27 19:10:17	2019-06-27 19:15:00
1707	RBC	1.5	U	2019-06-27 06:25:16	2019-06-27 14:46:56	2019-06-27 14:54:59	2019-06-27 19:06:31	2019-06-27 19:07:01		2019-06-27 19:11:06	2019-06-15 19:15:13
1708	RBC	2	U	2019-06-27 14:55:02	2019-06-27 18:59:21	2019-06-27 19:08:44	2019-06-27 19:56:09	2019-06-27 19:59:42		2019-06-27 20:09:07	2019-06-27 20:10:29
1709	RBC	1	U	2019-06-27 14:52:57	2019-06-27 19:54:35	2019-06-27 19:54:49	2019-06-27 19:56:09	2019-06-27 19:59:42		2019-06-27 20:18:59	2019-06-27 20:19:46
1710	fresh frozen plasma	250	ML	2019-06-27 17:06:03	2019-06-27 19:57:28	2019-06-27 19:58:48	2019-06-27 19:59:19	2019-06-27 19:59:42		2019-06-27 20:20:53	2019-06-27 20:21:24
1711	platelet	10	U	2019-06-26 15:49:55	2019-06-27 15:52:49	2019-06-27 16:51:57	2019-06-27 19:56:09	2019-06-27 19:59:42		2019-06-27 20:18:09	2019-06-27 20:24:56
1712	RBC	1	U	2019-06-27 14:52:57	2019-06-27 19:54:35	2019-06-27 19:54:49	2019-06-27 19:56:09	2019-06-27 19:59:42		2019-06-27 20:21:59	2019-06-27 22:18:04
1713	RBC	1.5	U	2019-06-27 14:55:02	2019-06-27 18:59:21	2019-06-27 19:08:44	2019-06-27 19:56:09	2019-06-27 19:59:42		2019-06-27 22:35:45	2019-06-27 22:35:57
1714	RBC	2	U	2019-06-27 14:49:53	2019-06-27 16:47:09	2019-06-27 16:57:10	2019-06-27 20:24:05	2019-06-27 20:24:34		2019-06-27 20:43:00	2019-06-27 20:43:30
1715	RBC	2	U	2019-06-27 11:39:49	2019-06-27 14:43:33	2019-06-27 20:19:21	2019-06-27 21:00:09	2019-06-27 21:00:57		2019-06-27 21:13:36	2019-06-27 21:15:51
1716	RBC	2	U	2019-06-27 10:11:01	2019-06-27 16:39:00	2019-06-27 20:19:21	2019-06-27 21:00:09	2019-06-27 21:00:57		2019-06-27 21:14:49	2019-06-27 21:15:56
1717	RBC	2	U	2019-06-27 13:09:21	2019-06-27 17:37:02	2019-06-27 17:41:09	2019-06-27 21:26:32	2019-06-27 21:26:50		2019-06-27 21:37:15	2019-06-27 21:38:06
1718	fresh frozen plasma	250	ML	2019-06-27 17:22:22	2019-06-27 19:01:32	2019-06-27 21:29:50	2019-06-27 22:46:21	2019-06-27 22:46:53		2019-06-27 22:55:03	2019-06-27 23:00:42
1719	RBC	2	U	2019-06-27 14:52:57	2019-06-27 19:54:35	2019-06-27 23:43:27	2019-06-28 00:08:38	2019-06-28 00:09:09		2019-06-28 00:20:24	2019-06-28 00:54:54
1720	RBC	2	U	2019-06-27 13:09:21	2019-06-27 17:37:02	2019-06-27 17:41:11	2019-06-28 00:41:44	2019-06-28 00:42:04		2019-06-28 00:52:54	2019-06-28 00:55:24
1721	frozen plasma	260	ML	2019-06-27 22:25:10	2019-06-28 03:27:49	2019-06-28 03:37:09	2019-06-28 04:05:33	2019-06-28 04:05:55		2019-06-28 04:10:54	2019-06-28 04:15:18
1722	RBC	1.5	U	2019-06-27 22:24:16	2019-06-28 06:45:07	2019-06-28 06:46:02	2019-06-28 06:59:05	2019-06-28 06:59:20		2019-06-28 07:00:23	2019-06-28 07:05:59
1723	fresh frozen plasma	250	ML	2019-06-28 08:20:02	2019-06-28 10:17:10	2019-06-28 10:23:04	2019-06-28 10:33:57	2019-06-28 10:34:53		2019-06-28 10:45:40	2019-06-28 10:50:42
1724	frozen plasma	190	ML	2019-06-28 08:12:10	2019-06-28 10:21:17	2019-06-28 10:23:04	2019-06-28 10:33:57	2019-06-28 10:35:10		2019-06-28 10:47:39	2019-06-28 10:50:01
1725	fresh frozen plasma	250	ML	2019-06-28 08:58:14	2019-06-28 10:17:01	2019-06-28 10:23:04	2019-06-28 10:33:57	2019-06-28 10:35:24		2019-06-28 10:49:06	2019-06-28 10:55:24
1726	frozen plasma	180	ML	2019-06-28 08:15:48	2019-06-28 10:21:11	2019-06-28 10:23:04	2019-06-28 10:35:27	2019-06-28 10:36:03		2019-06-28 10:52:29	2019-06-28 10:37:02
1727	frozen plasma	170	ML	2019-06-28 08:54:13	2019-06-28 10:17:41	2019-06-28 10:23:04	2019-06-28 10:35:27	2019-06-28 10:36:22		2019-06-28 10:51:15	2019-06-28 10:37:36
1728	frozen plasma	220	ML	2019-06-28 08:18:35	2019-06-28 10:19:30	2019-06-28 10:23:04	2019-06-28 10:37:00	2019-06-28 10:38:32		2019-06-28 10:45:07	2019-06-28 10:50:19
1729	frozen plasma	220	ML	2019-06-28 07:45:54	2019-06-28 10:21:32	2019-06-28 10:23:04	2019-06-28 10:35:27	2019-06-28 10:38:32		2019-06-28 10:50:17	2019-06-28 10:50:55
1730	frozen plasma	200	ML	2019-06-28 08:16:23	2019-06-28 10:18:12	2019-06-28 10:23:04	2019-06-28 10:37:00	2019-06-28 10:38:32		2019-06-28 10:46:38	2019-06-28 10:50:59
1731	fresh frozen plasma	250	ML	2019-06-28 08:24:16	2019-06-28 10:17:27	2019-06-28 10:23:04	2019-06-28 10:36:23	2019-06-28 10:38:32		2019-06-28 10:50:56	2019-06-28 10:55:27
1732	fresh frozen plasma	250	ML	2019-06-28 08:00:13	2019-06-28 10:17:06	2019-06-28 10:23:04	2019-06-28 10:37:00	2019-06-28 10:38:32		2019-06-28 10:49:42	2019-06-28 10:55:55
1733	frozen plasma	150	ML	2019-06-27 09:22:17	2019-06-28 11:03:39	2019-06-28 11:04:49	2019-06-28 11:22:30	2019-06-28 11:24:46		2019-06-28 11:35:41	2019-06-28 11:40:41
1734	fresh frozen plasma	180	ML	2019-06-27 09:22:17	2019-06-28 11:03:39	2019-06-28 11:04:49	2019-06-28 11:22:30	2019-06-28 11:24:46		2019-06-28 11:35:54	2019-06-28 11:55:27
1735	frozen plasma	180	ML	2019-06-27 09:22:17	2019-06-28 11:03:39	2019-06-28 11:04:49	2019-06-28 11:22:30	2019-06-28 11:24:46		2019-06-28 11:35:14	2019-06-28 12:10:26
1736	fresh frozen plasma	210	ML	2019-06-28 09:03:02	2019-06-28 10:17:31	2019-06-28 10:28:10	2019-06-28 11:30:03	2019-06-28 11:30:35		2019-06-28 11:50:26	2019-06-28 11:52:57
1737	fresh frozen plasma	130	ML	2019-06-27 09:45:34	2019-06-28 11:47:08	2019-06-28 11:47:33	2019-06-28 11:48:16	2019-06-28 11:50:36		2019-06-28 12:00:18	2019-06-28 12:00:03
1738	fresh frozen plasma	120	ML	2019-06-27 09:45:34	2019-06-28 11:47:08	2019-06-28 11:47:33	2019-06-28 11:48:16	2019-06-28 11:50:36		2019-06-28 12:30:18	2019-06-28 12:30:49
1739	fresh frozen plasma	130	ML	2019-06-27 09:45:34	2019-06-28 11:47:08	2019-06-28 11:47:33	2019-06-28 11:48:16	2019-06-28 11:50:36		2019-06-28 13:00:49	2019-06-28 13:05:49
1740	frozen plasma	120	ML	2019-06-27 09:27:14	2019-06-28 11:30:37	2019-06-28 11:47:02	2019-06-28 11:58:46	2019-06-28 12:01:06		2019-06-28 12:04:01	2019-06-28 12:05:50
1741	fresh frozen plasma	250	ML	2019-06-27 09:27:14	2019-06-28 11:30:37	2019-06-28 11:47:02	2019-06-28 11:58:46	2019-06-28 12:01:06		2019-06-28 12:04:30	2019-06-28 13:25:44
1742	frozen plasma	220	ML	2019-06-28 09:38:05	2019-06-28 13:18:37	2019-06-28 14:28:22	2019-06-28 14:31:43	2019-06-28 14:33:05		2019-06-28 14:36:36	2019-06-28 14:40:07
1743	RBC	2	U	2019-06-28 13:49:41	2019-06-28 15:04:40	2019-06-28 15:14:13	2019-06-28 15:24:40	2019-06-28 15:25:23		2019-06-28 15:33:58	2019-06-28 15:33:46
1744	fresh frozen plasma	230	ML	2019-06-28 08:16:36	2019-06-28 10:17:37	2019-06-28 11:36:01	2019-06-28 15:27:51	2019-06-28 15:28:22		2019-06-28 15:33:49	2019-06-28 15:45:10
1745	frozen plasma	180	ML	2019-06-28 10:11:44	2019-06-28 13:18:42	2019-06-28 14:03:41	2019-06-28 15:28:34	2019-06-28 15:30:58		2019-06-28 15:50:06	2019-06-28 15:55:30
1746	frozen plasma	220	ML	2019-06-28 09:20:29	2019-06-28 13:18:28	2019-06-28 14:08:09	2019-06-28 15:31:44	2019-06-28 15:32:16		2019-06-28 15:35:00	2019-06-28 15:40:00
1747	RBC	1.5	U	2019-06-28 08:21:25	2019-06-28 15:18:49	2019-06-28 15:20:43	2019-06-28 15:31:44	2019-06-28 15:32:28		2019-06-28 15:40:21	2019-06-28 15:45:02
1748	frozen plasma	260	ML	2019-06-28 08:22:26	2019-06-28 10:21:21	2019-06-28 14:08:09	2019-06-28 15:31:44	2019-06-28 15:32:49		2019-06-28 15:41:02	2019-06-28 15:45:02
1749	frozen plasma	190	ML	2019-06-28 08:15:41	2019-06-28 10:19:24	2019-06-28 14:08:09	2019-06-28 15:31:44	2019-06-28 15:33:07		2019-06-28 15:35:00	2019-06-28 15:40:00
1750	RBC	2	U	2019-06-28 09:24:46	2019-06-28 15:19:16	2019-06-28 15:22:24	2019-06-28 15:35:48	2019-06-28 15:36:22		2019-06-28 15:40:48	2019-06-28 15:45:41
1751	fresh frozen plasma	120	ML	2019-06-28 10:54:59	2019-06-28 15:30:06	2019-06-28 15:31:02	2019-06-28 15:40:26	2019-06-28 15:46:17		2019-06-28 22:00:16	2019-06-28 22:00:17
1752	RBC	1	U	2019-06-28 10:54:59	2019-06-28 15:29:38	2019-06-28 15:31:02	2019-06-28 15:40:26	2019-06-28 15:46:22		2019-06-28 16:05:50	2019-06-28 16:10:46
1753	frozen plasma	150	ML	2019-06-28 10:17:08	2019-06-28 13:18:46	2019-06-28 14:48:54	2019-06-28 15:42:25	2019-06-28 15:46:32		2019-06-28 15:58:25	2019-06-28 16:05:44
1754	RBC	2	U	2019-06-28 08:47:01	2019-06-28 15:17:15	2019-06-28 15:49:10	2019-06-28 15:53:52	2019-06-28 15:54:16		2019-06-28 16:12:25	2019-06-28 16:12:46
1755	fresh frozen plasma	150	ML	2019-06-28 07:46:40	2019-06-28 10:18:30	2019-06-28 15:49:10	2019-06-28 15:54:19	2019-06-28 15:55:01		2019-06-28 16:08:55	2019-06-28 16:09:23
1756	frozen plasma	170	ML	2019-06-28 09:42:39	2019-06-28 13:18:33	2019-06-28 15:49:10	2019-06-28 15:55:22	2019-06-28 15:56:05		2019-06-28 16:10:43	2019-06-28 16:11:10
1757	fresh frozen plasma	230	ML	2019-06-28 07:37:14	2019-06-28 10:21:37	2019-06-28 15:49:10	2019-06-28 15:55:22	2019-06-28 15:56:20		2019-06-28 16:41:37	2019-06-28 16:42:14
1758	RBC	2	U	2019-06-28 07:57:13	2019-06-28 15:17:29	2019-06-28 15:49:10	2019-06-28 15:56:06	2019-06-28 15:56:37		2019-06-28 16:08:15	2019-06-28 16:10:44
1759	RBC	1.5	U	2019-06-28 11:38:10	2019-06-28 15:45:20	2019-06-28 15:52:08	2019-06-28 15:57:44	2019-06-28 16:00:33		2019-06-28 16:08:10	2019-06-28 16:10:40
1760	frozen plasma	200	ML	2019-06-28 07:57:05	2019-06-28 15:44:55	2019-06-28 15:52:08	2019-06-28 15:58:55	2019-06-28 16:00:33		2019-06-28 16:10:08	2019-06-28 16:11:25
1761	RBC	1.5	U	2019-06-28 10:11:01	2019-06-28 15:17:56	2019-06-28 15:52:08	2019-06-28 15:57:44	2019-06-28 16:00:33		2019-06-28 16:12:31	2019-06-28 16:15:05
1762	fresh frozen plasma	230	ML	2019-06-28 08:41:51	2019-06-28 15:44:06	2019-06-28 15:52:08	2019-06-28 15:58:55	2019-06-28 16:00:33		2019-06-28 16:11:16	2019-06-28 16:18:42
1763	RBC	1	U	2019-06-28 09:14:50	2019-06-28 15:46:17	2019-06-28 16:07:18	2019-06-28 16:15:57	2019-06-28 16:16:30		2019-06-28 16:20:56	2019-06-28 16:35:15
1764	platelet	17	U	2019-06-26 10:01:50	2019-06-28 10:07:15	2019-06-28 16:07:18	2019-06-28 16:15:57	2019-06-28 16:16:41		2019-06-28 16:25:53	2019-06-28 16:27:22
1765	RBC	1	U	2019-06-28 09:41:22	2019-06-28 15:46:35	2019-06-28 16:11:33	2019-06-28 16:17:10	2019-06-28 16:17:43		2019-06-28 16:27:20	2019-06-28 16:35:14
1766	RBC	2	U	2019-06-28 09:42:14	2019-06-28 15:17:42	2019-06-28 15:35:18	2019-06-28 16:20:00	2019-06-28 16:20:37		2019-06-28 16:30:24	2019-06-28 16:34:50
1767	frozen plasma	210	ML	2019-06-28 09:06:37	2019-06-28 15:44:40	2019-06-28 16:04:23	2019-06-28 16:20:00	2019-06-28 16:20:56		2019-06-28 16:29:06	2019-06-28 16:31:35
1768	frozen plasma	140	ML	2019-06-28 09:06:37	2019-06-28 15:44:40	2019-06-28 16:04:23	2019-06-28 16:20:00	2019-06-28 16:20:56		2019-06-28 18:06:05	2019-06-28 18:07:18
1769	frozen plasma	200	ML	2019-06-28 09:20:10	2019-06-28 15:43:38	2019-06-28 15:49:29	2019-06-28 16:25:31	2019-06-28 16:25:59		2019-06-28 16:35:08	2019-06-28 16:35:24
1770	frozen plasma	220	ML	2019-06-27 17:33:34	2019-06-28 13:18:59	2019-06-28 16:23:00	2019-06-28 16:30:01	2019-06-28 16:31:06		2019-06-28 16:40:48	2019-06-28 16:45:19
1771	frozen plasma	210	ML	2019-06-28 12:50:47	2019-06-28 15:33:06	2019-06-28 16:23:00	2019-06-28 16:30:01	2019-06-28 16:31:06		2019-06-28 16:40:14	2019-06-28 16:45:39
1772	frozen plasma	220	ML	2019-06-28 09:20:29	2019-06-28 13:18:28	2019-06-28 16:23:00	2019-06-28 16:30:01	2019-06-28 16:31:13		2019-06-28 16:40:23	2019-06-28 16:45:48
1773	RBC	1	U	2019-06-28 11:25:28	2019-06-28 15:19:33	2019-06-28 15:58:30	2019-06-28 16:32:11	2019-06-28 16:33:08		2019-06-28 16:47:23	2019-06-28 16:49:52
1774	frozen plasma	210	ML	2019-06-28 08:45:27	2019-06-28 15:44:20	2019-06-28 16:23:53	2019-06-28 16:41:46	2019-06-28 16:42:11		2019-06-28 16:47:03	2019-06-28 16:48:34
1775	fresh frozen plasma	230	ML	2019-06-28 10:09:47	2019-06-28 16:17:12	2019-06-28 16:54:39	2019-06-28 17:01:46	2019-06-28 17:02:06		2019-06-28 17:10:46	2019-06-28 17:15:00
1776	RBC	1.5	U	2019-06-28 08:32:27	2019-06-28 15:18:34	2019-06-28 16:54:01	2019-06-28 17:01:46	2019-06-28 17:02:26		2019-06-28 17:10:58	2019-06-28 17:15:17
1777	RBC	1.5	U	2019-06-28 09:53:22	2019-06-28 15:18:09	2019-06-28 16:55:19	2019-06-28 17:29:07	2019-06-28 17:30:04		2019-06-28 17:45:29	2019-06-28 17:40:13
1778	platelet	20	U	2019-06-27 13:32:27	2019-06-28 14:42:29	2019-06-28 16:55:19	2019-06-28 17:29:07	2019-06-28 17:30:04		2019-06-28 17:46:21	2019-06-28 17:40:26
1779	RBC	2	U	2019-06-28 09:42:02	2019-06-28 15:16:46	2019-06-28 16:39:32	2019-06-28 17:29:07	2019-06-28 17:30:04		2019-06-28 17:45:04	2019-06-28 17:50:30
1780	RBC	2	U	2019-06-28 14:11:59	2019-06-28 16:34:02	2019-06-28 16:51:07	2019-06-28 17:40:33	2019-06-28 17:40:52		2019-06-28 18:00:45	2019-06-28 18:05:48
1781	RBC	1.5	U	2019-06-28 09:02:10	2019-06-28 15:16:19	2019-06-28 15:35:18	2019-06-28 17:41:27	2019-06-28 17:42:06		2019-06-28 18:39:24	2019-06-28 18:39:24
1782	frozen plasma	210	ML	2019-06-28 07:37:14	2019-06-28 10:21:37	2019-06-28 17:45:51	2019-06-28 18:12:08	2019-06-28 18:12:46		2019-06-28 18:20:28	2019-06-28 18:25:45
1783	RBC	1.5	U	2019-06-28 14:48:30	2019-06-28 17:29:45	2019-06-28 17:40:26	2019-06-28 18:12:08	2019-06-28 18:12:46		2019-06-28 18:28:30	2019-06-28 18:30:06
1784	frozen plasma	300	ML	2019-06-28 07:46:40	2019-06-28 10:18:30	2019-06-28 17:32:18	2019-06-28 18:12:08	2019-06-28 18:12:46		2019-06-28 18:30:22	2019-06-28 18:40:42
1785	RBC	2	U	2019-06-28 08:21:25	2019-06-28 15:18:49	2019-06-28 18:10:53	2019-06-28 18:17:56	2019-06-28 18:18:22		2019-06-28 18:24:05	2019-06-28 18:30:09
1786	RBC	1.5	U	2019-06-28 12:30:06	2019-06-28 17:13:49	2019-06-28 18:00:11	2019-06-28 18:21:50	2019-06-28 18:22:38		2019-06-28 18:30:32	2019-06-28 18:35:49
1787	RBC	1	U	2019-06-28 09:14:50	2019-06-28 15:46:17	2019-06-28 18:00:13	2019-06-28 18:20:40	2019-06-28 18:22:38		2019-06-28 18:35:53	2019-06-28 18:39:20
1788	RBC	1	U	2019-06-28 09:41:22	2019-06-28 15:46:35	2019-06-28 17:57:03	2019-06-28 18:20:40	2019-06-28 18:22:38		2019-06-28 18:35:45	2019-06-28 18:39:33
1789	RBC	2	U	2019-06-28 11:18:30	2019-06-28 15:45:57	2019-06-28 17:57:38	2019-06-28 18:21:50	2019-06-28 18:22:38		2019-06-28 18:37:49	2019-06-28 18:40:37
1790	RBC	1	U	2019-06-28 15:24:49	2019-06-28 17:13:29	2019-06-28 17:56:24	2019-06-28 18:20:40	2019-06-28 18:22:38		2019-06-28 18:51:22	2019-06-28 19:20:18
1791	RBC	1	U	2019-06-28 15:24:49	2019-06-28 17:13:29	2019-06-28 17:56:24	2019-06-28 18:20:40	2019-06-28 18:22:38		2019-06-28 18:51:22	2019-06-28 21:00:10
1792	RBC	1	U	2019-06-28 15:24:49	2019-06-28 17:13:29	2019-06-28 17:56:24	2019-06-28 18:20:40	2019-06-28 18:22:38		2019-06-28 18:51:22	2019-06-28 22:03:19
1793	RBC	1.5	U	2019-06-28 09:01:37	2019-06-28 15:16:06	2019-06-28 18:32:05	2019-06-28 18:38:28	2019-06-28 18:39:09		2019-06-28 18:56:46	2019-06-28 18:57:24
1794	fresh frozen plasma	250	ML	2019-06-28 17:39:10	2019-06-28 18:22:17	2019-06-28 18:33:54	2019-06-28 18:39:13	2019-06-28 18:40:33		2019-06-28 18:45:56	2019-06-28 18:50:45
1795	RBC	2	U	2019-06-28 15:59:05	2019-06-28 18:40:40	2019-06-28 18:42:01	2019-06-28 18:45:41	2019-06-28 18:46:35		2019-06-28 18:49:22	2019-06-28 18:50:29
1796	RBC	1.5	U	2019-06-28 08:32:27	2019-06-28 15:18:34	2019-06-28 18:50:54	2019-06-28 18:53:42	2019-06-28 18:54:33		2019-06-28 18:58:18	2019-06-28 19:00:49
1797	RBC	2	U	2019-06-28 08:47:01	2019-06-28 15:17:15	2019-06-28 18:32:11	2019-06-28 19:11:28	2019-06-28 19:12:01		2019-06-28 19:15:04	2019-06-28 19:20:25
1798	RBC	2	U	2019-06-28 16:11:37	2019-06-28 18:17:25	2019-06-28 18:28:52	2019-06-28 19:11:28	2019-06-28 19:12:01		2019-06-28 19:20:46	2019-06-28 19:25:19
1799	fresh frozen plasma	250	ML	2019-06-28 17:52:00	2019-06-28 18:51:03	2019-06-28 19:09:55	2019-06-28 19:16:25	2019-06-28 19:17:19		2019-06-28 19:21:03	2019-06-28 19:25:46
1800	frozen plasma	250	ML	2019-06-28 18:25:05	2019-06-28 18:51:09	2019-06-28 18:55:27	2019-06-28 19:32:26	2019-06-28 19:33:28		2019-06-28 19:43:59	2019-06-28 19:45:31
1801	frozen plasma	200	ML	2019-06-28 08:53:28	2019-06-28 10:17:46	2019-06-28 12:00:36	2019-06-28 19:32:26	2019-06-28 19:33:28		2019-06-28 19:52:09	2019-06-28 20:00:15
1802	frozen plasma	210	ML	2019-06-28 15:33:32	2019-06-28 18:22:25	2019-06-28 19:09:40	2019-06-28 19:32:26	2019-06-28 19:33:28		2019-06-28 20:06:20	2019-06-28 20:10:21
1803	frozen plasma	170	ML	2019-06-28 10:11:44	2019-06-28 13:18:42	2019-06-28 14:03:46	2019-06-28 20:05:25	2019-06-28 20:06:37		2019-06-20 20:20:01	2019-06-28 20:25:34
1804	RBC	1.5	U	2019-06-28 08:31:53	2019-06-28 15:16:30	2019-06-28 17:57:06	2019-06-28 20:25:07	2019-06-28 20:27:54		2019-06-28 20:33:14	2019-06-28 20:33:34
1805	RBC	2	U	2019-06-28 07:38:14	2019-06-28 15:16:58	2019-06-28 19:58:23	2019-06-28 20:25:07	2019-06-28 20:27:54		2019-06-28 20:35:57	2019-06-28 20:40:16
1806	RBC	2	U	2019-06-28 17:25:17	2019-06-28 19:46:41	2019-06-28 19:56:07	2019-06-28 20:25:28	2019-06-28 20:27:54		2019-06-28 20:41:34	2019-06-28 20:42:05
1807	frozen plasma	230	ML	2019-06-28 16:37:38	2019-06-28 18:22:37	2019-06-28 19:31:04	2019-06-28 20:25:07	2019-06-28 20:27:54		2019-06-28 20:30:05	2019-06-28 20:44:32
1808	RBC	1.5	U	2019-06-28 14:48:40	2019-06-28 18:58:25	2019-06-28 19:31:04	2019-06-28 20:25:07	2019-06-28 20:27:54		2019-06-28 20:30:46	2019-06-28 20:45:16
1809	frozen plasma	220	ML	2019-06-28 15:17:20	2019-06-28 20:02:30	2019-06-28 20:06:29	2019-06-28 20:38:30	2019-06-28 20:40:57		2019-06-28 20:45:12	2019-06-28 20:45:35
1810	RBC	2	U	2019-06-28 16:05:21	2019-06-28 19:46:55	2019-06-28 20:07:49	2019-06-28 20:38:30	2019-06-28 20:40:57		2019-06-28 20:54:27	2019-06-28 20:54:45
1811	RBC	1.5	U	2019-06-28 14:48:30	2019-06-28 17:29:45	2019-06-28 17:39:33	2019-06-28 20:38:30	2019-06-28 20:40:57		2019-06-28 20:59:44	2019-06-28 21:00:00
1812	RBC	1	U	2019-06-28 09:14:50	2019-06-28 15:46:17	2019-06-28 18:00:07	2019-06-28 20:39:09	2019-06-28 20:41:30		2019-06-28 20:45:41	2019-06-28 20:50:01
1813	RBC	0.5	U	2019-06-28 09:01:37	2019-06-28 15:16:06	2019-06-28 18:32:41	2019-06-28 21:40:04	2019-06-28 21:40:56		2019-06-28 21:45:13	2019-06-28 21:50:32
1814	fresh frozen plasma	230	ML	2019-06-28 17:52:00	2019-06-28 18:51:03	2019-06-28 19:09:55	2019-06-28 21:40:04	2019-06-28 21:41:05		2019-06-28 21:45:45	2019-06-28 21:50:26
1815	RBC	1.5	U	2019-06-28 12:30:06	2019-06-28 17:13:49	2019-06-28 18:00:24	2019-06-28 23:29:21	2019-06-28 23:29:46		2019-06-28 23:37:20	2019-06-28 23:40:39
1816	fresh frozen plasma	250	ML	2019-06-28 20:58:45	2019-06-28 23:31:47	2019-06-28 23:45:19	2019-06-29 00:02:12	2019-06-29 00:02:56		2019-06-29 00:11:29	2019-06-29 00:13:58
1817	fresh frozen plasma	250	ML	2019-06-28 20:13:55	2019-06-28 23:43:31	2019-06-28 23:44:20	2019-06-29 00:02:12	2019-06-29 00:02:56		2019-06-29 00:10:04	2019-06-29 00:21:22
1818	RBC	2	U	2019-06-28 15:45:07	2019-06-28 18:17:02	2019-06-29 00:36:10	2019-06-29 01:23:02	2019-06-29 01:23:31		2019-06-29 01:31:55	2019-06-29 01:32:09
1819	fresh frozen plasma	120	ML	2019-06-29 11:41:08	2019-06-29 11:45:12	2019-06-29 11:54:36	2019-06-29 12:14:13	2019-06-29 12:15:13		2019-06-29 12:29:13	2019-06-29 12:30:51
1820	frozen plasma	210	ML	2019-06-29 08:35:42	2019-06-29 13:55:53	2019-06-29 14:01:15	2019-06-29 14:09:58	2019-06-29 14:12:05		2019-06-29 14:15:30	2019-06-29 14:20:03
1821	fresh frozen plasma	230	ML	2019-06-29 07:26:34	2019-06-29 13:45:33	2019-06-29 14:01:15	2019-06-29 14:09:58	2019-06-29 14:12:05		2019-06-29 14:16:58	2019-06-29 14:20:57
1822	fresh frozen plasma	250	ML	2019-06-29 06:53:38	2019-06-29 13:53:07	2019-06-29 14:05:56	2019-06-29 14:22:58	2019-06-29 14:23:29		2019-06-29 14:27:54	2019-06-29 14:30:05
1823	fresh frozen plasma	250	ML	2019-06-29 10:16:26	2019-06-29 13:54:56	2019-06-29 14:05:56	2019-06-29 14:22:58	2019-06-29 14:23:40		2019-06-29 14:30:23	2019-06-29 14:30:40
1824	fresh frozen plasma	250	ML	2019-06-29 09:33:35	2019-06-29 13:54:06	2019-06-29 14:16:49	2019-06-29 14:38:35	2019-06-29 14:40:13		2019-06-29 14:45:27	2019-06-29 14:45:34
1825	frozen plasma	250	ML	2019-06-29 09:50:19	2019-06-29 13:56:53	2019-06-29 14:16:49	2019-06-29 14:38:35	2019-06-29 14:40:43		2019-06-29 14:40:23	2019-06-29 14:45:41
1826	frozen plasma	230	ML	2019-06-29 10:26:09	2019-06-29 13:42:28	2019-06-29 14:16:49	2019-06-29 14:38:35	2019-06-29 14:41:06		2019-06-29 14:44:31	2019-06-29 14:45:03
1827	frozen plasma	260	ML	2019-06-29 10:27:33	2019-06-29 13:41:59	2019-06-29 14:16:49	2019-06-29 14:38:35	2019-06-29 14:41:23		2019-06-29 14:55:09	2019-06-29 15:00:22
1828	fresh frozen plasma	250	ML	2019-06-29 09:48:09	2019-06-29 13:54:25	2019-06-29 14:51:18	2019-06-29 14:58:55	2019-06-29 14:59:41		2019-06-29 15:14:30	2019-06-29 15:15:25
1829	fresh frozen plasma	250	ML	2019-06-29 08:41:53	2019-06-29 13:53:47	2019-06-29 14:51:18	2019-06-29 14:58:55	2019-06-29 14:59:58		2019-06-29 15:12:02	2019-06-29 15:12:19
1830	fresh frozen plasma	250	ML	2019-06-29 09:04:08	2019-06-29 13:44:35	2019-06-29 14:51:18	2019-06-29 14:58:55	2019-06-29 15:00:19		2019-06-29 15:14:39	2019-06-29 15:14:54
1831	fresh frozen plasma	250	ML	2019-06-29 09:31:28	2019-06-29 13:44:00	2019-06-29 15:20:57	2019-06-29 15:29:50	2019-06-29 15:30:20		2019-06-29 15:44:03	2019-06-29 15:45:00
1832	RBC	2	U	2019-06-29 07:25:53	2019-06-29 15:22:00	2019-06-29 15:28:30	2019-06-29 15:31:22	2019-06-29 15:31:52		2019-06-29 15:35:12	2019-06-29 15:37:36
1833	RBC	2	U	2019-06-29 09:16:03	2019-06-29 15:22:43	2019-06-29 15:39:56	2019-06-29 15:44:26	2019-06-29 15:44:49		2019-06-29 15:55:06	2019-06-29 16:00:34
1834	RBC	2	U	2019-06-29 09:13:35	2019-06-29 15:24:42	2019-06-29 15:50:17	2019-06-29 15:55:00	2019-06-29 15:55:26		2019-06-29 16:15:06	2019-06-29 16:16:11
1835	RBC	2	U	2019-06-29 14:21:00	2019-06-29 15:45:50	2019-06-29 15:55:52	2019-06-29 16:07:26	2019-06-29 16:08:42		2019-06-29 16:15:36	2019-06-29 16:20:21
1836	RBC	2	U	2019-06-29 08:55:56	2019-06-29 15:21:26	2019-06-29 15:55:52	2019-06-29 16:07:26	2019-06-29 16:08:42		2019-06-29 16:15:53	2019-06-29 16:25:00
1837	RBC	2	U	2019-06-29 08:39:00	2019-06-29 15:21:43	2019-06-29 15:52:48	2019-06-29 16:17:58	2019-06-29 16:18:41		2019-06-29 16:30:45	2019-06-29 16:35:05
1838	RBC	2	U	2019-06-29 09:23:47	2019-06-29 15:47:08	2019-06-29 15:52:21	2019-06-29 16:17:58	2019-06-29 16:18:47		2019-06-29 16:35:25	2019-06-29 16:40:47
1839	platelet	11	U	2019-06-28 13:50:57	2019-06-29 16:07:24	2019-06-29 16:11:40	2019-06-29 16:19:31	2019-06-29 16:20:14		2019-06-29 16:27:33	2019-06-29 16:40:37
1840	platelet	11	U	2019-06-28 09:29:10	2019-06-29 16:06:10	2019-06-29 16:11:40	2019-06-29 16:19:31	2019-06-29 16:20:14		2019-06-29 16:27:01	2019-06-29 16:42:36
1841	platelet	11	U	2019-06-28 19:52:58	2019-06-29 16:06:56	2019-06-29 16:13:42	2019-06-29 16:21:27	2019-06-29 16:22:00		2019-06-29 16:29:57	2019-06-29 16:30:42
1842	platelet	11	U	2019-06-28 10:39:38	2019-06-29 16:06:38	2019-06-29 17:05:39	2019-06-29 17:31:35	2019-06-29 17:32:07		2019-06-29 17:49:41	2019-06-29 17:50:21
1843	RBC	2	U	2019-06-29 10:02:05	2019-06-29 15:23:36	2019-06-29 17:14:13	2019-06-29 17:31:35	2019-06-29 17:32:07		2019-06-29 17:40:59	2019-06-29 17:54:31
1844	RBC	1.5	U	2019-06-29 08:42:34	2019-06-29 15:42:09	2019-06-29 18:12:28	2019-06-29 18:28:14	2019-06-29 18:28:34		2019-06-29 18:50:29	2019-06-29 18:55:57
1845	RBC	2	U	2019-06-29 09:35:03	2019-06-29 15:25:26	2019-06-29 18:56:12	2019-06-29 19:37:58	2019-06-29 19:39:47		2019-06-29 19:43:16	2019-06-29 19:45:36
1846	RBC	2	U	2019-06-29 09:49:12	2019-06-29 15:41:25	2019-06-29 18:56:12	2019-06-29 19:37:58	2019-06-29 19:39:47		2019-06-29 19:45:47	2019-06-29 19:50:44
1847	RBC	2	U	2019-06-29 08:12:35	2019-06-29 15:40:11	2019-06-29 16:01:15	2019-06-29 19:37:58	2019-06-29 19:39:47		2019-06-29 19:48:10	2019-06-29 19:56:40
1848	RBC	2	U	2019-06-29 14:21:00	2019-06-29 15:45:50	2019-06-29 18:21:30	2019-06-29 19:37:58	2019-06-29 19:39:47		2019-06-29 19:50:15	2019-06-29 20:00:37
1849	fresh frozen plasma	250	ML	2019-06-29 12:16:25	2019-06-29 17:56:30	2019-06-29 18:29:12	2019-06-29 19:37:58	2019-06-29 19:39:47		2019-06-29 20:00:08	2019-06-29 20:05:34
1850	frozen plasma	230	ML	2019-06-29 17:14:34	2019-06-29 19:44:16	2019-06-29 19:52:55	2019-06-29 20:00:12	2019-06-29 20:01:20		2019-06-29 20:10:07	2019-06-29 20:15:26
1851	frozen plasma	250	ML	2019-06-29 17:34:14	2019-06-29 19:43:52	2019-06-29 19:53:50	2019-06-29 20:00:12	2019-06-29 20:01:20		2019-06-29 20:16:19	2019-06-29 20:20:51
1852	RBC	2	U	2019-06-29 09:28:57	2019-06-29 19:32:37	2019-06-29 19:52:45	2019-06-29 20:00:12	2019-06-29 20:01:20		2019-06-29 20:20:35	2019-06-29 20:25:13
1853	RBC	2	U	2019-06-29 10:31:05	2019-06-29 19:31:43	2019-06-29 19:36:58	2019-06-29 20:13:50	2019-06-29 20:15:03		2019-06-29 20:30:50	2019-06-29 20:35:18
1854	fresh frozen plasma	250	ML	2019-06-29 10:12:18	2019-06-29 13:54:40	2019-06-29 19:15:34	2019-06-29 20:13:50	2019-06-29 20:15:03		2019-06-29 20:30:42	2019-06-29 20:40:28
1855	fresh frozen plasma	230	ML	2019-06-29 19:19:00	2019-06-29 19:44:39	2019-06-29 19:46:45	2019-06-29 20:13:50	2019-06-29 20:15:03		2019-06-29 20:40:48	2019-06-29 20:41:58
1856	RBC	1.5	U	2019-06-29 10:31:05	2019-06-29 19:31:43	2019-06-29 19:36:58	2019-06-29 20:13:50	2019-06-29 20:15:03		2019-06-29 20:30:47	2019-06-29 23:45:28
1857	RBC	2	U	2019-06-29 17:39:07	2019-06-29 20:39:52	2019-06-29 21:12:05	2019-06-29 21:21:30	2019-06-29 21:23:54		2019-06-29 21:30:54	2019-06-29 21:45:00
1858	RBC	2	U	2019-06-29 09:35:03	2019-06-29 15:25:26	2019-06-29 21:07:47	2019-06-29 21:22:49	2019-06-29 21:25:29		2019-06-29 21:28:22	2019-06-29 21:30:49
1859	RBC	1.5	U	2019-06-29 08:42:34	2019-06-29 15:42:09	2019-06-29 20:54:51	2019-06-29 21:22:49	2019-06-29 21:25:29		2019-06-29 21:40:57	2019-06-29 21:45:43
1860	RBC	2	U	2019-06-29 12:16:25	2019-06-29 17:55:46	2019-06-29 21:14:49	2019-06-29 22:30:54	2019-06-29 22:31:43		2019-06-29 22:35:57	2019-06-29 22:40:40
1861	frozen plasma	230	ML	2019-06-29 14:21:00	2019-06-29 16:12:30	2019-06-29 21:42:56	2019-06-29 22:30:54	2019-06-29 22:31:43		2019-06-29 22:45:58	2019-06-29 22:48:14
1862	RBC	1	U	2019-06-29 12:16:25	2019-06-29 17:55:46	2019-06-29 23:49:55	2019-06-30 00:14:57	2019-06-30 00:15:20		2019-06-30 00:20:29	2019-06-30 00:25:51
1863	fresh frozen plasma	120	ML	2019-06-29 17:39:07	2019-06-29 21:58:58	2019-06-30 01:20:41	2019-06-30 01:28:05	2019-06-30 01:28:32		2019-06-30 01:40:00	2019-06-30 01:45:00
1864	fresh frozen plasma	110	ML	2019-06-29 17:39:07	2019-06-29 21:58:58	2019-06-30 01:20:41	2019-06-30 01:28:05	2019-06-30 01:28:32		2019-06-30 01:40:00	2019-06-30 02:10:25
1865	fresh frozen plasma	110	ML	2019-06-29 17:39:07	2019-06-29 21:58:58	2019-06-30 01:20:41	2019-06-30 01:28:05	2019-06-30 01:28:32		2019-06-30 01:40:00	2019-06-30 02:35:00
1866	fresh frozen plasma	140	ML	2019-06-30 00:46:03	2019-06-30 01:23:13	2019-06-30 01:24:07	2019-06-30 02:34:39	2019-06-30 02:35:06		2019-06-30 02:38:38	2019-06-30 02:39:07
1867	fresh frozen plasma	250	ML	2019-06-29 17:22:05	2019-06-29 19:43:28	2019-06-30 05:13:12	2019-06-30 05:35:49	2019-06-30 05:36:22		2019-06-30 05:41:15	2019-06-30 05:45:38
1868	fresh frozen plasma	120	ML	2019-06-30 00:46:03	2019-06-30 07:44:39	2019-06-30 08:11:05	2019-06-30 08:14:34	2019-06-30 08:14:58		2019-06-30 08:21:19	2019-06-30 08:23:09
1869	fresh frozen plasma	120	ML	2019-06-30 08:07:26	2019-06-30 09:35:57	2019-06-30 09:40:24	2019-06-30 10:41:42	2019-06-30 10:46:55		2019-06-30 10:53:53	2019-06-30 10:55:11
1870	frozen plasma	250	ML	2019-06-30 08:00:30	2019-06-30 09:38:15	2019-06-30 09:40:19	2019-06-30 10:41:42	2019-06-30 10:46:55		2019-06-30 10:55:33	2019-06-30 10:55:46
1871	fresh frozen plasma	180	ML	2019-06-30 06:49:34	2019-06-30 09:26:24	2019-06-30 09:33:19	2019-06-30 10:41:42	2019-06-30 10:46:55		2019-06-30 10:57:51	2019-06-30 11:00:14
1872	frozen plasma	170	ML	2019-06-30 07:40:39	2019-06-30 09:37:50	2019-06-30 09:40:13	2019-06-30 10:41:42	2019-06-30 10:46:55		2019-06-30 11:05:06	2019-06-30 11:05:22
1873	frozen plasma	150	ML	2019-06-30 07:07:05	2019-06-30 09:38:09	2019-06-30 09:40:00	2019-06-30 10:41:42	2019-06-30 10:46:55		2019-06-30 11:01:53	2019-06-30 11:05:31
1874	frozen plasma	130	ML	2019-06-30 07:20:32	2019-06-30 09:37:56	2019-06-30 09:40:07	2019-06-30 10:41:42	2019-06-30 10:46:55		2019-06-30 11:06:57	2019-06-30 11:10:14
1875	fresh frozen plasma	250	ML	2019-06-30 08:07:26	2019-06-30 09:35:57	2019-06-30 09:40:49	2019-06-30 11:59:57	2019-06-30 12:01:47		2019-06-30 12:08:40	2019-06-30 12:10:33
1876	frozen plasma	190	ML	2019-06-30 07:40:39	2019-06-30 09:37:50	2019-06-30 09:40:51	2019-06-30 11:59:57	2019-06-30 12:01:47		2019-06-30 12:06:45	2019-06-30 12:15:14
1877	frozen plasma	180	ML	2019-06-30 07:20:32	2019-06-30 09:37:56	2019-06-30 09:40:55	2019-06-30 11:59:57	2019-06-30 12:01:47		2019-06-30 12:07:38	2019-06-30 12:15:28
1878	fresh frozen plasma	230	ML	2019-06-30 07:07:05	2019-06-30 09:38:09	2019-06-30 09:40:55	2019-06-30 11:59:57	2019-06-30 12:01:47		2019-06-30 12:05:25	2019-06-30 12:15:49
1879	frozen plasma	200	ML	2019-06-30 11:03:47	2019-06-30 12:24:11	2019-06-30 12:33:17	2019-06-30 12:43:05	2019-06-30 12:43:33		2019-06-30 13:13:52	2019-06-30 13:13:12
1880	fresh frozen plasma	120	ML	2019-06-30 09:15:14	2019-06-30 10:48:29	2019-06-30 13:25:47	2019-06-30 13:31:29	2019-06-30 13:32:52		2019-06-30 13:45:38	2019-06-30 13:45:56
1881	fresh frozen plasma	250	ML	2019-06-30 09:15:14	2019-06-30 10:48:29	2019-06-30 13:25:47	2019-06-30 13:31:29	2019-06-30 13:32:52		2019-06-30 13:45:27	2019-06-30 14:25:59
1882	fresh frozen plasma	250	ML	2019-06-30 08:25:29	2019-06-30 09:26:08	2019-06-30 13:25:47	2019-06-30 13:31:29	2019-06-30 13:33:02		2019-06-30 13:45:30	2019-06-30 13:45:53
1883	fresh frozen plasma	250	ML	2019-06-30 09:45:08	2019-06-30 10:48:18	2019-06-30 14:30:04	2019-06-30 14:36:19	2019-06-30 14:37:42		2019-06-30 14:45:25	2019-06-30 14:45:46
1884	fresh frozen plasma	230	ML	2019-06-30 11:42:54	2019-06-30 12:25:22	2019-06-30 14:30:11	2019-06-30 14:36:19	2019-06-30 14:38:17		2019-06-30 14:50:59	2019-06-30 15:00:50
1885	fresh frozen plasma	280	ML	2019-06-30 11:35:09	2019-06-30 12:27:15	2019-06-30 14:30:19	2019-06-30 14:36:19	2019-06-30 14:38:52		2019-06-30 14:47:25	2019-06-30 14:50:54
1886	frozen plasma	240	ML	2019-06-30 08:29:28	2019-06-30 09:26:18	2019-06-30 12:50:24	2019-06-30 14:43:13	2019-06-30 14:45:11		2019-06-30 14:54:13	2019-06-30 14:54:28
1887	fresh frozen plasma	250	ML	2019-06-30 10:41:04	2019-06-30 11:55:20	2019-06-30 12:50:08	2019-06-30 14:43:13	2019-06-30 14:45:11		2019-06-30 14:58:59	2019-06-30 14:59:23
1888	fresh frozen plasma	250	ML	2019-06-30 10:09:12	2019-06-30 10:48:24	2019-06-30 14:54:11	2019-06-30 15:03:13	2019-06-30 15:05:33		2019-06-30 15:22:34	2019-06-30 15:25:01
1889	fresh frozen plasma	250	ML	2019-06-30 09:08:01	2019-06-30 09:38:22	2019-06-30 14:54:11	2019-06-30 15:03:13	2019-06-30 15:06:06		2019-06-30 15:23:30	2019-06-30 15:24:27
1890	fresh frozen plasma	230	ML	2019-06-30 12:22:49	2019-06-30 13:15:15	2019-06-30 14:58:28	2019-06-30 15:08:32	2019-06-30 15:09:01		2019-06-30 15:15:42	2019-06-30 15:23:42
1891	platelet	23	U	2019-06-28 07:53:56	2019-06-30 14:48:10	2019-06-30 15:04:13	2019-06-30 15:14:38	2019-06-30 15:15:08		2019-06-30 15:20:15	2019-06-30 15:22:23
1892	RBC	2	U	2019-06-30 12:56:49	2019-06-30 14:44:43	2019-06-30 15:13:47	2019-06-30 15:19:25	2019-06-30 15:20:08		2019-06-30 15:30:10	2019-06-30 15:40:25
1893	fresh frozen plasma	120	ML	2019-06-30 10:41:04	2019-06-30 11:55:20	2019-06-30 12:50:43	2019-06-30 15:36:52	2019-06-30 15:39:08		2019-06-30 15:46:00	2019-06-30 15:46:13
1894	RBC	2	U	2019-06-30 09:52:12	2019-06-30 14:32:23	2019-06-30 14:36:07	2019-06-30 15:36:52	2019-06-30 15:39:08		2019-06-30 15:46:01	2019-06-30 15:46:24
1895	frozen plasma	260	ML	2019-06-30 08:29:28	2019-06-30 09:26:18	2019-06-30 12:49:34	2019-06-30 15:36:52	2019-06-30 15:39:08		2019-06-30 15:48:55	2019-06-30 15:49:06
1896	fresh frozen plasma	120	ML	2019-06-30 10:37:39	2019-06-30 12:00:54	2019-06-30 15:13:06	2019-06-30 15:36:52	2019-06-30 15:39:08		2019-06-30 15:50:50	2019-06-30 15:55:44
1897	RBC	1.5	U	2019-06-30 08:32:46	2019-06-30 14:32:39	2019-06-30 15:06:06	2019-06-30 15:38:47	2019-06-30 15:39:32		2019-06-30 15:40:30	2019-06-30 16:00:50
1898	platelet	21	U	2019-06-28 21:03:17	2019-06-30 14:51:40	2019-06-30 14:56:18	2019-06-30 15:50:07	2019-06-30 15:50:32		2019-06-30 15:59:23	2019-06-30 16:31:24
1899	RBC	1	U	2019-06-30 10:55:53	2019-06-30 15:57:05	2019-06-30 15:58:34	2019-06-30 16:09:17	2019-06-30 16:09:40		2019-06-30 16:19:41	2019-06-30 16:37:46
1900	frozen plasma	120	ML	2019-06-30 10:09:12	2019-06-30 10:48:24	2019-06-30 16:09:46	2019-06-30 16:15:32	2019-06-30 16:17:07		2019-06-30 16:26:22	2019-06-30 16:27:56
1901	fresh frozen plasma	240	ML	2019-06-30 09:08:01	2019-06-30 09:38:22	2019-06-30 16:09:46	2019-06-30 16:15:32	2019-06-30 16:17:07		2019-06-30 16:44:20	2019-06-30 16:44:41
1902	frozen plasma	140	ML	2019-06-30 09:45:08	2019-06-30 10:48:18	2019-06-30 14:30:30	2019-06-30 16:23:18	2019-06-30 16:24:32		2019-06-30 16:45:01	2019-06-30 16:45:20
1903	fresh frozen plasma	120	ML	2019-06-30 11:42:54	2019-06-30 12:25:22	2019-06-30 14:30:33	2019-06-30 16:23:18	2019-06-30 16:25:42		2019-06-30 16:45:28	2019-06-30 16:50:10
1904	fresh frozen plasma	210	ML	2019-06-30 11:35:09	2019-06-30 12:27:15	2019-06-30 14:30:37	2019-06-30 16:23:18	2019-06-30 16:26:21		2019-06-30 16:44:11	2019-06-30 16:45:24
1905	RBC	1.5	U	2019-06-30 12:21:28	2019-06-30 14:31:38	2019-06-30 16:06:59	2019-06-30 16:36:57	2019-06-30 16:37:16		2019-06-30 16:44:39	2019-06-30 16:47:01
1906	fresh frozen plasma	130	ML	2019-06-30 09:22:19	2019-06-30 10:34:56	2019-06-30 17:08:33	2019-06-30 17:14:50	2019-06-30 17:15:20		2019-06-30 17:20:00	2019-06-30 17:25:00
1907	fresh frozen plasma	220	ML	2019-06-30 08:41:36	2019-06-30 09:26:14	2019-06-30 17:12:16	2019-06-30 17:14:50	2019-06-30 17:15:20		2019-06-30 17:20:11	2019-06-30 17:25:44
1908	fresh frozen plasma	120	ML	2019-06-30 08:52:41	2019-06-30 10:48:33	2019-06-30 17:08:33	2019-06-30 17:17:16	2019-06-30 17:17:30		2019-06-30 17:30:35	2019-06-30 17:35:11
1909	fresh frozen plasma	250	ML	2019-06-30 10:37:39	2019-06-30 12:00:54	2019-06-30 17:38:13	2019-06-30 17:39:02	2019-06-30 17:39:31		2019-06-30 17:50:48	2019-06-30 17:55:17
1910	RBC	1.5	U	2019-06-30 11:34:08	2019-06-30 14:32:06	2019-06-30 16:53:33	2019-06-30 18:20:01	2019-06-30 18:20:16		2019-06-30 18:35:41	2019-06-30 18:40:58
1911	frozen plasma	160	ML	2019-06-30 15:45:44	2019-06-30 17:39:30	2019-06-30 18:25:26	2019-06-30 18:30:43	2019-06-30 18:31:11		2019-06-30 18:37:41	2019-06-30 18:45:08
1912	frozen plasma	190	ML	2019-06-30 15:45:44	2019-06-30 17:39:30	2019-06-30 18:25:26	2019-06-30 18:30:43	2019-06-30 18:31:11		2019-06-30 18:37:41	2019-06-30 19:40:47
1913	platelet	16	U	2019-06-28 15:15:37	2019-06-30 16:21:29	2019-06-30 15:51:59	2019-06-30 18:56:50	2019-06-30 18:58:20		2019-06-30 19:11:50	2019-06-30 19:12:36
1914	platelet	16	U	2019-06-28 15:15:37	2019-06-30 16:21:29	2019-06-30 18:05:44	2019-06-30 18:56:50	2019-06-30 18:58:20		2019-06-30 19:11:50	2019-06-30 19:12:36
1915	RBC	2	U	2019-06-30 08:19:19	2019-06-30 18:01:35	2019-06-30 18:05:39	2019-06-30 18:56:50	2019-06-30 18:58:20		2019-06-30 19:15:24	2019-06-30 19:19:11
1916	RBC	2	U	2019-06-30 13:31:44	2019-06-30 16:04:47	2019-06-30 18:05:37	2019-06-30 18:56:50	2019-06-30 18:58:20		2019-06-30 20:07:34	2019-06-30 19:22:58
1917	RBC	1.5	U	2019-06-30 10:17:57	2019-06-30 14:44:59	2019-06-30 19:35:03	2019-06-30 20:02:03	2019-06-30 20:05:05		2019-06-30 20:17:37	2019-06-30 20:21:49
1918	RBC	1.5	U	2019-06-30 11:34:08	2019-06-30 14:32:06	2019-06-30 16:53:47	2019-06-30 21:23:29	2019-06-30 21:23:53		2019-06-30 21:30:10	2019-06-30 21:35:34
1919	RBC	1	U	2019-06-30 18:18:15	2019-06-30 22:01:36	2019-06-30 22:12:23	2019-06-30 22:15:23	2019-06-30 22:15:54		2019-06-30 22:22:25	2019-06-30 22:30:44
1920	RBC	2	U	2019-06-30 12:56:16	2019-06-30 21:13:08	2019-06-30 21:46:23	2019-06-30 22:36:23	2019-06-30 22:36:54		2019-06-30 22:48:33	2019-06-30 22:49:35
1921	frozen plasma	190	ML	2019-06-30 19:07:21	2019-06-30 20:03:57	2019-06-30 22:14:11	2019-06-30 23:00:06	2019-06-30 23:01:33		2019-06-30 23:05:14	2019-06-30 23:10:47
1922	RBC	2	U	2019-06-30 18:28:56	2019-06-30 21:56:49	2019-06-30 22:21:54	2019-06-30 23:00:06	2019-06-30 23:01:33		2019-06-30 23:16:49	2019-06-30 23:17:09
1923	RBC	1	U	2019-06-30 18:18:15	2019-06-30 22:01:36	2019-07-01 00:40:14	2019-07-01 00:42:59	2019-07-01 00:43:24		2019-07-01 00:47:10	2019-07-01 00:49:09
1924	RBC	1.5	U	2019-07-01 10:25:38	2019-07-01 11:15:37	2019-07-01 11:15:59	2019-07-01 11:17:07	2019-07-01 11:18:05		2019-07-01 11:20:06	2019-07-01 11:24:44
1925	RBC	1.5	U	2019-07-01 10:25:38	2019-07-01 11:15:37	2019-07-01 11:15:59	2019-07-01 11:17:07	2019-07-01 11:18:05		2019-07-01 11:40:48	2019-07-01 11:43:21
1926	RBC	2	U	2019-07-01 10:25:38	2019-07-01 11:15:37	2019-07-01 11:15:59	2019-07-01 11:17:07	2019-07-01 11:18:05		2019-07-01 12:42:00	2019-07-01 12:45:30
1927	frozen plasma	140	ML	2019-07-01 08:16:40	2019-07-01 11:31:52	2019-07-01 11:46:40	2019-07-01 14:20:08	2019-07-01 14:25:03		2019-07-01 14:30:34	2019-07-01 14:35:05
1928	frozen plasma	250	ML	2019-07-01 08:19:26	2019-07-01 11:31:24	2019-07-01 11:46:40	2019-07-01 14:20:08	2019-07-01 14:25:03		2019-07-01 14:32:27	2019-07-01 14:35:42
1929	fresh frozen plasma	250	ML	2019-07-01 08:23:21	2019-07-01 11:31:33	2019-07-01 11:46:40	2019-07-01 14:20:08	2019-07-01 14:25:03		2019-07-01 14:34:38	2019-07-01 14:40:25
1930	frozen plasma	260	ML	2019-07-01 08:19:05	2019-07-01 11:31:57	2019-07-01 11:46:40	2019-07-01 14:20:08	2019-07-01 14:25:03		2019-07-01 14:33:22	2019-07-01 14:40:33
1931	frozen plasma	180	ML	2019-07-01 07:47:48	2019-07-01 11:31:42	2019-07-01 11:46:40	2019-07-01 14:20:08	2019-07-01 14:25:03		2019-07-01 14:34:09	2019-07-01 14:40:45
1932	frozen plasma	200	ML	2019-07-01 08:21:09	2019-07-01 11:31:28	2019-07-01 11:46:40	2019-07-01 14:20:08	2019-07-01 14:25:03		2019-07-01 14:32:58	2019-07-01 14:44:32
1933	frozen plasma	140	ML	2019-07-01 07:34:07	2019-07-01 11:31:38	2019-07-01 11:46:40	2019-07-01 14:20:08	2019-07-01 14:25:03		2019-07-01 14:31:21	2019-07-01 14:45:11
1934	frozen plasma	220	ML	2019-07-01 07:58:05	2019-07-01 11:31:47	2019-07-01 11:46:40	2019-07-01 14:20:08	2019-07-01 14:25:03		2019-07-01 14:31:51	2019-07-01 14:47:39
1935	frozen plasma	130	ML	2019-07-01 08:16:40	2019-07-01 11:31:52	2019-07-01 11:46:40	2019-07-01 15:11:13	2019-07-01 15:12:12		2019-07-01 15:17:45	2019-07-01 15:20:07
1936	frozen plasma	260	ML	2019-07-01 08:25:00	2019-07-01 14:51:52	2019-07-01 15:03:58	2019-07-01 15:11:13	2019-07-01 15:12:12		2019-07-01 15:16:23	2019-07-01 15:20:58
1937	frozen plasma	140	ML	2019-07-01 07:34:07	2019-07-01 11:31:38	2019-07-01 11:46:40	2019-07-01 15:11:13	2019-07-01 15:12:12		2019-07-01 15:17:05	2019-07-01 15:40:49
1938	frozen plasma	190	ML	2019-07-01 09:59:30	2019-07-01 14:30:55	2019-07-01 15:08:38	2019-07-01 15:17:13	2019-07-01 15:18:25		2019-07-01 15:28:40	2019-07-01 15:29:01
1939	frozen plasma	280	ML	2019-07-01 08:29:05	2019-07-01 14:51:21	2019-07-01 15:09:19	2019-07-01 15:17:13	2019-07-01 15:18:25		2019-07-01 15:30:39	2019-07-01 15:31:02
1940	frozen plasma	210	ML	2019-07-01 10:52:06	2019-07-01 14:32:00	2019-07-01 15:36:27	2019-07-01 15:39:22	2019-07-01 15:40:00		2019-07-01 15:43:45	2019-07-01 15:44:21
1941	RBC	2	U	2019-07-01 07:45:26	2019-07-01 15:21:39	2019-07-01 15:38:26	2019-07-01 15:41:43	2019-07-01 15:42:24		2019-07-01 15:45:51	2019-07-01 15:50:25
1942	frozen plasma	190	ML	2019-07-01 14:02:54	2019-07-01 15:30:05	2019-07-01 15:43:21	2019-07-01 15:48:08	2019-07-01 15:48:45		2019-07-01 15:57:25	2019-07-01 16:00:00
1943	frozen plasma	270	ML	2019-07-01 14:05:05	2019-07-01 15:29:54	2019-07-01 15:43:21	2019-07-01 15:48:08	2019-07-01 15:49:06		2019-07-01 15:55:03	2019-07-01 15:55:32
1944	RBC	1.5	U	2019-07-01 07:55:16	2019-07-01 15:21:19	2019-07-01 15:35:37	2019-07-01 15:51:00	2019-07-01 15:51:22		2019-07-01 16:05:11	2019-07-01 16:10:58
1945	frozen plasma	260	ML	2019-07-01 09:37:05	2019-07-01 14:30:45	2019-07-01 15:36:23	2019-07-01 15:51:53	2019-07-01 15:52:44		2019-07-01 16:15:40	2019-07-01 16:15:57
1946	RBC	1	U	2019-07-01 09:57:48	2019-07-01 15:22:29	2019-07-01 15:33:43	2019-07-01 15:52:34	2019-07-01 15:52:56		2019-07-01 16:07:33	2019-07-01 16:20:41
1947	RBC	2	U	2019-07-01 14:04:12	2019-07-01 15:30:07	2019-07-01 15:48:07	2019-07-01 16:05:17	2019-07-01 16:05:44		2019-07-01 16:10:59	2019-07-01 16:11:35
1948	frozen plasma	210	ML	2019-07-01 13:15:54	2019-07-01 14:57:25	2019-07-01 15:45:12	2019-07-01 16:05:46	2019-07-01 16:06:14		2019-07-01 16:10:24	2019-07-01 16:15:59
1949	RBC	1.5	U	2019-07-01 09:19:00	2019-07-01 16:01:08	2019-07-01 16:11:06	2019-07-01 16:19:15	2019-07-01 16:19:46		2019-07-01 16:24:25	2019-07-01 16:25:00
1950	frozen plasma	220	ML	2019-06-28 08:43:23	2019-07-01 16:18:13	2019-07-01 16:19:02	2019-07-01 16:42:59	2019-07-01 16:45:15		2019-07-01 16:45:01	2019-07-01 16:50:28
1951	fresh frozen plasma	140	ML	2019-06-28 08:43:23	2019-07-01 16:18:13	2019-07-01 16:19:02	2019-07-01 16:42:59	2019-07-01 16:45:15		2019-07-01 16:45:01	2019-07-01 16:51:28
1952	RBC	1.5	U	2019-07-01 16:18:49	2019-07-01 17:54:59	2019-07-01 18:02:02	2019-07-01 18:04:58	2019-07-01 18:06:42		2019-07-01 18:10:44	2019-07-01 18:30:41
1953	frozen plasma	240	ML	2019-07-01 14:28:40	2019-07-01 15:29:59	2019-07-01 17:32:37	2019-07-01 18:08:56	2019-07-01 18:10:30		2019-07-01 18:24:05	2019-07-01 18:25:00
1954	RBC	1.5	U	2019-07-01 09:28:35	2019-07-01 15:23:31	2019-07-01 17:32:37	2019-07-01 18:08:56	2019-07-01 18:10:30		2019-07-01 18:26:24	2019-07-01 18:27:04
1955	frozen plasma	290	ML	2019-07-01 10:03:27	2019-07-01 14:31:10	2019-07-01 17:14:15	2019-07-01 18:08:56	2019-07-01 18:10:30		2019-07-01 18:28:48	2019-07-01 18:34:30
1956	RBC	1.5	U	2019-07-01 09:19:00	2019-07-01 16:01:08	2019-07-01 16:10:54	2019-07-01 18:16:20	2019-07-01 18:18:12		2019-07-01 18:22:00	2019-07-01 18:25:24
1957	RBC	1.5	U	2019-07-01 13:42:54	2019-07-01 18:00:33	2019-07-01 18:13:23	2019-07-01 18:16:20	2019-07-01 18:18:12		2019-07-01 18:26:10	2019-07-01 18:30:43
1958	RBC	2	U	2019-07-01 10:10:09	2019-07-01 15:22:09	2019-07-01 15:49:53	2019-07-01 18:42:15	2019-07-01 18:42:36		2019-07-01 18:50:22	2019-07-01 19:04:18
1959	frozen plasma	210	ML	2019-07-01 11:01:41	2019-07-01 14:30:39	2019-07-01 15:04:08	2019-07-01 19:27:36	2019-07-01 19:28:04		2019-07-01 19:31:43	2019-07-01 19:43:32
1960	RBC	1.5	U	2019-07-01 07:55:16	2019-07-01 15:21:19	2019-07-01 18:58:49	2019-07-01 19:33:52	2019-07-01 19:34:35		2019-07-01 19:50:27	2019-07-01 20:00:49
1961	fresh frozen plasma	100	ML	2019-07-01 19:04:28	2019-07-01 19:31:45	2019-07-01 20:22:34	2019-07-01 20:54:33	2019-07-01 20:55:52		2019-07-01 21:13:09	2019-07-01 21:20:08
1962	RBC	2	U	2019-07-01 18:49:51	2019-07-01 19:56:07	2019-07-01 20:26:55	2019-07-01 20:54:33	2019-07-01 20:55:52		2019-07-01 21:12:52	2019-07-01 21:21:52
1963	RBC	1	U	2019-07-01 07:50:13	2019-07-01 18:00:18	2019-07-01 20:08:50	2019-07-01 21:13:12	2019-07-01 21:14:05		2019-07-01 21:20:28	2019-07-01 21:25:21
1964	RBC	2	U	2019-07-01 14:34:05	2019-07-01 18:00:47	2019-07-01 20:08:50	2019-07-01 21:13:12	2019-07-01 21:14:05		2019-07-01 21:20:14	2019-07-01 21:25:46
1965	RBC	2	U	2019-07-01 15:12:56	2019-07-01 19:56:03	2019-07-01 20:55:18	2019-07-01 21:13:12	2019-07-01 21:14:05		2019-07-01 21:29:58	2019-07-01 21:30:13
1966	frozen plasma	230	ML	2019-07-01 10:10:44	2019-07-01 14:30:51	2019-07-01 15:50:00	2019-07-01 21:13:12	2019-07-01 21:14:05		2019-07-01 21:25:04	2019-07-01 21:30:54
1967	RBC	1.5	U	2019-07-01 14:34:33	2019-07-01 18:00:02	2019-07-01 20:53:00	2019-07-01 21:58:06	2019-07-01 21:59:37		2019-07-01 22:19:26	2019-07-01 22:20:22
1968	RBC	1.5	U	2019-07-01 14:12:37	2019-07-01 18:01:13	2019-07-01 20:53:00	2019-07-01 21:58:06	2019-07-01 21:59:37		2019-07-01 22:24:25	2019-07-01 22:25:32
1969	RBC	0.5	U	2019-07-01 14:34:33	2019-07-01 18:00:02	2019-07-01 20:53:00	2019-07-01 21:58:06	2019-07-01 21:59:37		2019-07-01 22:19:07	2019-07-01 23:35:11
1970	RBC	1.5	U	2019-07-01 14:12:37	2019-07-01 18:01:13	2019-07-01 20:53:00	2019-07-01 21:58:06	2019-07-01 21:59:37		2019-07-01 22:24:49	2019-07-01 23:46:43
1971	RBC	1	U	2019-07-01 14:34:33	2019-07-01 18:00:02	2019-07-01 20:53:00	2019-07-01 21:58:06	2019-07-01 21:59:37		2019-07-01 22:19:43	2019-07-02 00:45:32
1972	RBC	2	U	2019-07-01 11:23:20	2019-07-01 17:59:46	2019-07-01 20:53:14	2019-07-01 21:58:06	2019-07-01 22:02:49		2019-07-01 22:17:43	2019-07-01 22:10:28
1973	RBC	2	U	2019-07-01 11:21:41	2019-07-01 17:59:14	2019-07-01 20:53:14	2019-07-01 21:58:06	2019-07-01 22:02:49		2019-07-01 22:16:21	2019-07-01 22:10:47
1974	RBC	2	U	2019-07-01 09:58:38	2019-07-01 17:59:31	2019-07-01 20:53:00	2019-07-01 21:58:06	2019-07-01 22:02:49		2019-07-01 22:21:32	2019-07-01 22:22:06
1975	RBC	1.5	U	2019-07-01 15:17:39	2019-07-01 19:57:05	2019-07-01 20:53:14	2019-07-01 21:58:06	2019-07-01 22:02:49		2019-07-01 22:23:15	2019-07-01 22:25:53
1976	RBC	2	U	2019-07-01 16:03:14	2019-07-01 19:55:58	2019-07-01 20:53:00	2019-07-01 21:58:06	2019-07-01 22:02:49		2019-07-01 22:26:33	2019-07-01 22:26:40
1977	RBC	2	U	2019-07-01 11:23:20	2019-07-01 17:59:46	2019-07-01 20:53:14	2019-07-01 21:58:06	2019-07-01 22:02:49		2019-07-01 22:17:54	2019-07-01 23:14:32
1978	RBC	2	U	2019-07-01 11:21:41	2019-07-01 17:59:14	2019-07-01 20:53:14	2019-07-01 21:58:06	2019-07-01 22:02:49		2019-07-01 22:16:37	2019-07-01 23:20:21
1979	RBC	1	U	2019-07-01 15:17:39	2019-07-01 19:57:05	2019-07-01 20:53:00	2019-07-01 21:58:06	2019-07-01 22:02:49		2019-07-01 22:23:26	2019-07-02 00:45:42
1980	RBC	2	U	2019-07-01 09:58:38	2019-07-01 17:59:31	2019-07-01 20:53:00	2019-07-01 21:58:06	2019-07-01 22:02:49		2019-07-01 22:21:45	2019-07-02 00:49:24
1981	RBC	0.5	U	2019-07-01 07:50:13	2019-07-01 18:00:18	2019-07-01 22:58:52	2019-07-01 23:23:10	2019-07-01 23:23:48		2019-07-01 23:27:09	2019-07-01 23:30:33
1982	frozen plasma	260	ML	2019-07-01 20:30:13	2019-07-01 22:33:26	2019-07-01 22:41:26	2019-07-01 23:23:10	2019-07-01 23:23:48		2019-07-01 23:40:05	2019-07-01 23:40:18
1983	platelet	16	U	2019-06-28 12:57:08	2019-07-01 22:35:07	2019-07-01 23:21:07	2019-07-02 00:11:22	2019-07-02 00:11:43		2019-07-02 00:28:23	2019-07-02 00:30:23
1984	platelet	10	U	2019-07-01 10:16:45	2019-07-01 22:35:27	2019-07-02 01:36:09	2019-07-02 02:23:56	2019-07-02 02:24:09		2019-07-02 02:30:58	2019-07-02 02:43:30
1985	RBC	1.5	U	2019-07-02 01:51:24	2019-07-02 03:03:43	2019-07-02 02:42:55	2019-07-02 03:04:20	2019-07-02 03:17:45		2019-07-02 03:05:24	2019-07-02 03:10:42
1986	RBC	1.5	U	2019-07-02 01:51:24	2019-07-02 03:03:43	2019-07-02 03:03:52	2019-07-02 03:04:20	2019-07-02 03:17:45		2019-07-02 03:05:24	2019-07-02 03:10:42
1987	Cryoprecipitate	2	U	2019-07-01 23:34:43	2019-07-02 06:30:55	2019-07-02 06:33:43	2019-07-02 06:34:21	2019-07-02 06:36:32		2019-07-02 06:00:34	2019-07-02 06:45:12
1988	Cryoprecipitate	2	U	2019-07-01 23:34:43	2019-07-02 06:30:55	2019-07-02 06:33:43	2019-07-02 06:34:21	2019-07-02 06:36:32		2019-07-02 06:00:34	2019-07-02 06:45:12
1989	Cryoprecipitate	2	U	2019-07-01 23:34:43	2019-07-02 06:30:55	2019-07-02 06:33:43	2019-07-02 06:34:21	2019-07-02 06:36:32		2019-07-02 06:00:06	2019-07-02 06:50:28
1990	Cryoprecipitate	2	U	2019-07-01 23:34:43	2019-07-02 06:30:55	2019-07-02 06:33:43	2019-07-02 06:34:21	2019-07-02 06:36:32		2019-07-02 06:00:06	2019-07-02 06:50:28
1991	Cryoprecipitate	2	U	2019-07-01 23:34:43	2019-07-02 06:30:55	2019-07-02 06:33:43	2019-07-02 06:34:21	2019-07-02 06:36:32		2019-07-02 06:00:00	2019-07-02 06:51:03
1992	Cryoprecipitate	2	U	2019-07-01 23:34:43	2019-07-02 06:30:55	2019-07-02 06:33:43	2019-07-02 06:34:21	2019-07-02 06:36:32		2019-07-02 06:00:00	2019-07-02 06:51:03
1993	Cryoprecipitate	2	U	2019-07-01 23:34:43	2019-07-02 06:30:55	2019-07-02 06:33:43	2019-07-02 06:34:21	2019-07-02 06:36:32		2019-07-02 06:00:41	2019-07-02 06:53:11
1994	Cryoprecipitate	2	U	2019-07-01 23:34:43	2019-07-02 06:30:55	2019-07-02 06:33:43	2019-07-02 06:34:21	2019-07-02 06:36:32		2019-07-02 06:00:41	2019-07-02 06:53:11
1995	Cryoprecipitate	2	U	2019-07-01 23:34:43	2019-07-02 06:30:55	2019-07-02 06:33:43	2019-07-02 06:34:21	2019-07-02 06:36:32		2019-07-02 06:00:04	2019-07-02 06:55:26
1996	Cryoprecipitate	2	U	2019-07-01 23:34:43	2019-07-02 06:30:55	2019-07-02 06:33:43	2019-07-02 06:34:21	2019-07-02 06:36:32		2019-07-02 06:00:04	2019-07-02 06:55:26
1997	Cryoprecipitate	2	U	2019-07-01 23:34:43	2019-07-02 06:30:55	2019-07-02 06:33:43	2019-07-02 06:34:21	2019-07-02 06:36:32		2019-07-02 06:00:35	2019-07-02 06:57:52
1998	Cryoprecipitate	2	U	2019-07-01 23:34:43	2019-07-02 06:30:55	2019-07-02 06:33:43	2019-07-02 06:34:21	2019-07-02 06:36:32		2019-07-02 06:00:35	2019-07-02 06:57:52
1999	Cryoprecipitate	2	U	2019-07-01 23:34:43	2019-07-02 06:30:55	2019-07-02 06:33:43	2019-07-02 06:34:21	2019-07-02 06:36:32		2019-07-02 06:00:14	2019-07-02 06:59:31
[truncated: 12,106 more rows]
